# Supplementary material for: Epithelial Barrier Dysfunction in Diarrhea-Predominant Irritable Bowel Syndrome (IBS-D) via Downregulation of Claudin-1
Source: Cells. 2023 Dec 15;12(24):2846. doi: 10.3390/cells12242846 (PMC10741936; doi:10.3390/cells12242846)
Supplement: Supplementary file 1 [file cells-12-02846-s001.zip]

Archive with 1 entries (1 files):
- cells-2748621-supplementary.xlsx
