# Supplementary material for: Epithelial Barrier Dysfunction in Diarrhea-Predominant Irritable Bowel Syndrome (IBS-D) via Downregulation of Claudin-1
Source: Cells. 2023 Dec 15;12(24):2846. doi: 10.3390/cells12242846 (PMC10741936; doi:10.3390/cells12242846)
Supplement: Supplementary file 1 [file cells-12-02846-s001.zip › cells-2748621-supplementary.xlsx]

## Sheet: Sheet0
Upstream Regulator	Expr Log Ratio	Molecule Type	Predicted Activation State	Activation z-score	Flags	p-value of overlap	Target Molecules in Dataset	Mechanistic Network
NRG1		growth factor	Activated	2,203	bias	6,19E-07	CDKN1A,DUSP6,ERRFI1,PDGFA,PLAUR,PRKG2,SGK1,SLC2A1	20 (8)
cycloheximide		chemical reagent		-0,383		7,94E-07	ADM,ASS1,BDKRB1,CDKN1A,DIO3,MXD1,PDGFA,PLAUR,SLC2A1	26 (12)
L-triiodothyronine		chemical - endogenous mammalian		1,453	bias	2,05E-06	ADM,ASS1,CDKN1A,CHD1,DIO3,KCNK1,MYOM3,SLC2A1,ST3GAL4,TMPRSS2
PD98059		chemical - kinase inhibitor	Inhibited	-3,107	bias	3,02E-06	CDKN1A,DIO3,DUSP6,ERRFI1,MXD1,PDGFA,PLAUR,SLC2A1,SLC3A2,ST3GAL4	19 (9)
actinomycin D		biologic drug		-1,650	bias	3,22E-06	ADM,ASS1,CDKN1A,DIO3,ERRFI1,PLAUR,SLC2A1	22 (10)
miR-92a-3p (and other miRNAs w/seed AUUGCAC)		mature microRNA	Inhibited	-2,000	bias	5,46E-06	ADM,CDKN1A,KLF4,TRAF4
SB203580		chemical drug	Inhibited	-2,879	bias	6,08E-06	BDKRB1,CDKN1A,MXD1,PDGFA,PLAAT4,PLAUR,PLB1,SGK1,SLC2A1	27 (13)
VitaminD3-VDR-RXR		complex	Activated	2,000	bias	6,54E-06	CDKN1A,KLF4,MXD1,PDGFA
FGF2		growth factor	Activated	2,597	bias	7,36E-06	ADM,CDKN1A,DIO3,DUSP6,ERRFI1,PDGFA,PLAUR,SLC2A1,ST3GAL4	25 (16)
sorbitol		chemical - endogenous mammalian				7,72E-06	CDKN1A,ERRFI1,SGK1
aldosterone		chemical - endogenous mammalian		1,207	bias	1,05E-05	ADM,FKBP1B,PDGFA,PLAUR,SGK1,USP2
progesterone		chemical - endogenous mammalian	Activated	2,574		1,21E-05	ADM,ARL14,CDKN1A,CLDN4,ERRFI1,KCNK1,PDGFA,SGK1,SLC2A1,ST3GAL4	25 (11)
TNF		cytokine	Activated	3,370	bias	1,39E-05	ABTB2,ADM,ASS1,BDKRB1,CDKN1A,CLDN4,DUSP6,EHD1,KLF4,NOSTRIN	34 (15)
tetradecanoylphorbol acetate		chemical drug	Activated	3,540	bias	1,45E-05	ADM,B3GNT5,CDKN1A,DIO3,DUSP6,ERRFI1,KLF4,PDGFA,PLAUR,PRKG2	24 (14)
NEDD4	1,038	enzyme				1,63E-05	CDKN1A,DUSP6,ERRFI1
CG		complex	Activated	2,133	bias	1,66E-05	ABTB2,ADM,CDKN1A,DUSP6,KLF4,PLAUR,PRKG2,SLC2A1,SLCO2A1	27 (7)
CDK19		kinase	Inhibited	-2,000	bias	1,76E-05	CDKN1A,KLF4,MXD1,PDGFA,TRAF4
dexamethasone		chemical drug		0,749		1,89E-05	ADM,B3GNT5,CDKN1A,CEACAM6,ERRFI1,KLF4,MELTF,PDGFA,PLAAT4,PLAUR	29 (13)
FLCN		other	Inhibited	-2,236	bias	2,77E-05	ADM,CEACAM6,KLF4,SLC2A1,SLC36A1
mifepristone		chemical drug		-0,692		2,96E-05	ADM,CDKN1A,ERRFI1,KLF4,PRKG2,SLC2A1,TMPRSS2	21 (4)
IGF1		growth factor	Activated	2,241	bias	3,03E-05	ADM,CDKN1A,DUSP6,ERRFI1,PLAUR,SGK1,SLC25A25,SLC2A1,USP2	27 (13)
IgG		complex		-1,732		3,14E-05	ADM,CDKN1A,CLDN4,EHD1,MXD1,PLAUR,SGK1	24 (9)
PGR		ligand-dependent nuclear receptor	Activated	2,407		4,05E-05	CDKN1A,KCNK1,KLF4,OCEL1,PDGFA,PRKG2,SGK1,ST3GAL4	18 (6)
prexasertib		chemical drug	Activated	2,000	bias	4,60E-05	ADM,CDKN1A,KLF4,SGK1	23 (7)
cerivastatin		chemical drug				5,37E-05	ASS1,CDKN1A,PDGFA,PLAUR	23 (11)
SMARCA4		transcription regulator		1,580	bias	6,39E-05	CDKN1A,CEACAM6,DUSP6,MELTF,MXD1,NOSTRIN,PDP1,PLAUR,SLC2A1
NGF		growth factor				6,98E-05	ADM,CDKN1A,DUSP6,ERRFI1,KLF4,PLAUR	26 (10)
GLI1		transcription regulator		-1,300		8,89E-05	ARL14,CDKN1A,CEACAM6,DUSP6,KLF4,PDGFA,PLAUR,SCD5
diclofenac		chemical drug		1,154	bias	9,39E-05	CDKN1A,CLDN4,KLF4,SLC2A1	23 (7)
TNFSF11		cytokine	Activated	2,000	bias	1,02E-04	CDKN1A,DUSP6,EHD1,PDGFA,PLAUR,SLC2A1	26 (9)
CRNDE		other				1,17E-04	CDKN1A,DUSP6,PDGFA
4-hydroxytamoxifen		chemical drug		1,270	bias	1,28E-04	CDKN1A,CLDN4,ERRFI1,SGK1,SLC2A1	12 (5)
cobalt chloride		chemical reagent		1,964	bias	1,36E-04	ADM,CDKN1A,PLAUR,SLC2A1	18 (8)
beta-estradiol		chemical - endogenous mammalian		1,939	bias	1,37E-04	ADM,ASS1,CDKN1A,CLDN23,CLDN4,DUSP6,ERRFI1,FAM151A,KLF4,MXD1	31 (15)
KLF2		transcription regulator		0,048		1,38E-04	ADM,ASS1,CDKN1A,SLC2A1,SLCO2A1
Pdgf (complex)		complex		1,994	bias	1,47E-04	CDKN1A,DIO3,ERRFI1,PLAUR	18 (7)
SMARCD1		transcription regulator				1,89E-04	CDKN1A,TMPRSS2
Brd4		kinase				1,90E-04	KLF4,PDGFA,SLC25A25,SLC2A1
mir-8		microRNA		-1,165	bias	1,93E-04	CDKN1A,CLDN23,ERRFI1,KCNK1,KLF4
pituitary adenylate cyclase-activating polypeptide		biologic drug				1,99E-04	ADM,DUSP6,ERRFI1
IFNE		cytokine				1,99E-04	CDKN1A,PLAAT4,SLC2A1
SPRY2		other		-1,000	bias	2,04E-04	CDKN1A,DUSP6,PLAUR,SLC2A1	11 (3)
T-5224		chemical reagent		-1,000	bias	2,42E-04	ABTB2,DUSP6,SLC2A1,SLCO2A1
SMAD1/5		group				2,42E-04	PDGFA,PLAUR
MED15		transcription regulator				2,42E-04	CDKN1A,KCNK1
CHUK		kinase		1,732	bias	2,57E-04	CDKN1A,CLDN23,DUSP6,MXD1,SGK1
trichostatin A		chemical drug		1,054		2,64E-04	CDKN1A,EHD1,KLF4,MXD1,PDGFA,PLAUR,PPP2R5B,SGK1,SLC2A1,TMPRSS2	22 (11)
deferoxamine		chemical drug	Activated	2,194	bias	2,68E-04	ADM,CDKN1A,ERRFI1,PLAUR,SLC2A1	19 (10)
RAF1		kinase	Activated	2,201	bias	2,86E-04	CDKN1A,DUSP6,MXD1,PLAUR,ST3GAL4	18 (6)
PAF1		other				2,93E-04	KLF4,MXD1,PLAUR
DBH-AS1		other				3,02E-04	CDKN1A,SLC2A1	8 (3)
tiron		chemical reagent				3,02E-04	CDKN1A,PLAUR	12 (5)
tridecanoic acid		chemical - endogenous mammalian				3,02E-04	KLF4,MXD1
KLF1		transcription regulator				3,12E-04	CDKN1A,SLC2A1,SLC3A2
PDGF BB		complex	Activated	2,420	bias	3,26E-04	ADM,BDKRB1,CDKN1A,DUSP6,PDGFA,SGK1	14 (4)
celecoxib		chemical drug				3,43E-04	CDKN1A,CLDN4,ST3GAL4,TRAF4
FGF1		growth factor		1,886		3,86E-04	CDKN1A,DIO3,DUSP6,PDGFA	13 (4)
thapsigargin		chemical toxicant	Activated	2,200	bias	4,02E-04	CDKN1A,CLDN4,ERRFI1,KLF4,SGK1	28 (14)
bucladesine		chemical toxicant		1,969	bias	4,18E-04	ADM,ASS1,CDKN1A,DUSP6,ERRFI1,SLC2A1	10 (5)
RAS		group				4,21E-04	CDKN1A,CLDN4,PDGFA,PLAUR	25 (11)
NUMBL		other				4,42E-04	CDKN1A,KLF4
androstenediol		chemical - endogenous mammalian				4,42E-04	CDKN1A,TMPRSS2
15-deoxy-delta-12,14 -PGJ 2		chemical - endogenous mammalian		0,223		4,42E-04	CDKN1A,KLF4,MXD1,PLAAT4,TMPRSS2
YBX1		transcription regulator				4,58E-04	CDKN1A,KLF4,PLAUR,USP2
P38 MAPK		group	Activated	2,318	bias	4,88E-04	ASS1,CDKN1A,DIO3,KLF4,PLAUR,SGK1	19 (11)
methapyrilene		chemical drug				4,97E-04	ASS1,DAO,PDP1,SLC3A2
molybdenum disulfide		chemical reagent		1,000	bias	5,11E-04	BDKRB1,DUSP6,SCD5,SLC2A1
HIF3A		transcription regulator				5,21E-04	PLAUR,SLC2A1
PPP5C		phosphatase				5,21E-04	CDKN1A,SGK1
methylselenic acid		chemical reagent				5,31E-04	CDKN1A,KLF4,MXD1,SGK1,TMPRSS2
S-nitroso-N-acetyl-DL-penicillamine		chemical reagent				5,34E-04	ADM,CDKN1A,SLC2A1	20 (9)
MYOD1		transcription regulator		1,461	bias	5,41E-04	ASS1,CDKN1A,DAO,PDGFA,SLC2A1	8 (5)
tretinoin		chemical drug	Activated	3,371	bias	5,45E-04	ADM,CDKN1A,CEACAM6,DIO3,EHD1,ERRFI1,KLF4,NOSTRIN,PLAAT4,PLAUR	22 (5)
LAS1L		other				5,60E-04	ASS1,CDKN1A,DUSP6
xanthine		chemical - endogenous mammalian				6,07E-04	PLAUR,SLC2A1	12 (5)
Collagen Alpha1		group				6,07E-04	CDKN1A,PLAUR
MYF5		transcription regulator				6,07E-04	CDKN1A,PDGFA
RALA		enzyme				6,07E-04	CDKN1A,PLAUR	12 (5)
VHL		transcription regulator				6,14E-04	ADM,CDKN1A,CLDN4,SLC2A1	18 (5)
seocalcitol		chemical drug				6,16E-04	CDKN1A,SGK1,TMPRSS2
WT1		transcription regulator		1,536		6,45E-04	CDKN1A,KLF4,PDGFA,PLAUR,SLC2A1	21 (7)
GNAQ		enzyme				6,79E-04	ADM,PLAUR,PRKG2,SGK1
DUSP1		phosphatase		0,152	bias	6,96E-04	DUSP6,MXD1,PDGFA,PLAUR
GPER1		G-protein coupled receptor				7,06E-04	CDKN1A,ERRFI1,SLC2A1	12 (5)
POLR2A		enzyme				7,38E-04	CDKN1A,SGK1,TMPRSS2
cytokine		group				7,48E-04	PLAAT4,PLAUR,SGK1,SLC2A1	17 (4)
TGFB1		growth factor	Activated	2,146	bias	7,66E-04	ADM,ASS1,CDKN1A,CLDN4,EHD1,KCNK1,KLF4,MELTF,PDGFA,PLAUR	32 (15)
forskolin		chemical toxicant		1,961	bias	7,73E-04	ADM,CDKN1A,DUSP6,ERRFI1,KLF4,PPP2R5B,SGK1,SLC2A1	28 (14)
CGB3 (includes others)		other				7,98E-04	DUSP6,SGK1
H3-3A/H3-3B		other				7,98E-04	CDKN1A,PDGFA	8 (4)
F2		peptidase	Activated	2,208	bias	8,27E-04	B3GNT5,CDKN1A,DIO3,PDGFA,PLAUR	19 (9)
silibinin		chemical drug				8,73E-04	CDKN1A,KLF4,PLAUR	17 (7)
IL1B		cytokine	Activated	2,427	bias	8,96E-04	ADM,ASS1,BDKRB1,CDKN1A,EHD1,ERRFI1,KLF4,PLB1,SLC25A25,SLC2A1	20 (9)
NOP2		other				9,03E-04	ASS1,CDKN1A
PXDN		enzyme				9,03E-04	ADM,CDKN1A
mevastatin		chemical drug				9,03E-04	CDKN1A,KLF4
GNA14		enzyme				9,10E-04	ADM,PLAUR,SGK1	17 (4)
EZH2		transcription regulator				9,53E-04	CDKN1A,KCNK1,KLF4,PDGFA,PLAAT4,TMPRSS2
INS		other		1,179		9,66E-04	ADM,CDKN1A,ERRFI1,SLC2A1	23 (11)
GATA2		transcription regulator		-0,128	bias	9,76E-04	CCDC68,CDKN1A,KLF4,PDE9A,PLB1,TMPRSS2
JAG1		growth factor				9,85E-04	CDKN1A,CLDN4,DUSP6
IL5		cytokine		1,982	bias	9,99E-04	ASS1,CDKN1A,DUSP6,SGK1,SLC2A1	24 (11)
hemoglobin		complex				1,01E-03	ADM,CDKN1A
SP1		transcription regulator		1,973	bias	1,03E-03	ASS1,CDKN1A,KLF4,PDGFA,PLAUR,SGK1,SLC2A1	22 (11)
ESR2		ligand-dependent nuclear receptor		0,704	bias	1,05E-03	CDKN1A,CLDN4,KLF4,MXD1,PDGFA,PLAUR,SGK1,TMPRSS2	28 (13)
mir-181		microRNA				1,11E-03	ADM,CDKN1A,DUSP6
miR-199a-5p (and other miRNAs w/seed CCAGUGU)		mature microRNA				1,11E-03	CDKN1A,KLF4,TMPRSS2
Hif1		complex				1,11E-03	ADM,CDKN1A,SLC2A1
diethylmaleate		chemical toxicant				1,13E-03	CDKN1A,SLC3A2
CCL5		cytokine				1,19E-03	DUSP6,PLAUR,SGK1
APC		enzyme		-0,371		1,22E-03	CDKN1A,CLDN4,KLF4,SGK1	18 (4)
PPP1R13L		transcription regulator				1,26E-03	CDKN1A,SLC2A1
KT5823		chemical - kinase inhibitor				1,26E-03	PLAUR,SLC2A1
Immunoglobulin		complex		0,640		1,32E-03	ADM,CLDN23,DUSP6,KLF4,PDGFA,SLC2A1,SLC3A2,SLC6A19,TRAF4
SP2509		chemical reagent		1,342	bias	1,36E-03	EHD1,KLF4,PDGFA,PPP2R5B,SGK1
sirolimus		chemical drug		-1,425	bias	1,37E-03	ADM,ASS1,CDKN1A,PLAUR,SLC2A1,SLC3A2,SLC6A19	21 (8)
MYO6		other				1,37E-03	DUSP6,ERRFI1,PDGFA
DNA-methyltransferase		group				1,38E-03	CDKN1A,DIO3
EP300		transcription regulator		1,984	bias	1,44E-03	AMPD1,CDKN1A,PDGFA,SLC2A1,SLC6A19,TMPRSS2	8 (5)
methylprednisolone		chemical drug		0,794		1,48E-03	ASS1,CDKN1A,DUSP6,PLAUR,SGK1,SLCO2A1,USP2	21 (10)
EIF4G2		translation regulator				1,52E-03	CDKN1A,KLF4
tazemetostat		chemical drug		1,342		1,54E-03	EHD1,KLF4,PDGFA,PPP2R5B,SGK1
romidepsin		biologic drug				1,57E-03	CDKN1A,DUSP6,PLAUR	11 (3)
dihydrotestosterone		chemical - endogenous mammalian	Activated	2,263	bias	1,64E-03	ADM,CDKN1A,PDE9A,SGK1,SLC2A1,SLC3A2,TMPRSS2	23 (9)
CD40		transmembrane receptor				1,65E-03	CDKN1A,DUSP6,KLF4,SLC2A1,TRAF4	24 (11)
GDF15		growth factor				1,66E-03	CDKN1A,PLAUR
FSHB		other				1,66E-03	PDGFA,SGK1
EGF		growth factor	Activated	2,390	bias	1,66E-03	ARL14,CDKN1A,DIO3,DUSP6,ERRFI1,PLAUR,ST3GAL4	15 (6)
FOSL1		transcription regulator				1,68E-03	ADM,EHD1,PLAUR
NEDD9		other				1,68E-03	ADM,ERRFI1,SLC2A1
medroxyprogesterone acetate		chemical drug	Activated	2,219	bias	1,72E-03	ASS1,CDKN1A,PLAAT4,SGK1,SLC2A1,TRAF4	25 (7)
palbociclib		chemical drug				1,73E-03	ADM,CDKN1A,MXD1
EGR1		transcription regulator				1,75E-03	CDKN1A,MXD1,PDGFA,SGK1	22 (8)
dexamethasone phosphate		chemical drug				1,81E-03	ERRFI1,SGK1
AURKA		kinase				1,81E-03	CDKN1A,SLC2A1	11 (4)
FOXF1		transcription regulator				1,81E-03	CDKN1A,ERRFI1
TGFB1I1		transcription regulator				1,81E-03	CDKN1A,KLF4
ACVR1C		kinase				1,81E-03	CDKN1A,KLF4
THZ2		chemical drug				1,81E-03	CDKN1A,SLC2A1
Ige		complex				1,89E-03	CDKN1A,DUSP6,ERRFI1,PDGFA,SLC6A19
decitabine		chemical drug	Activated	2,177	bias	1,98E-03	CDKN1A,CEACAM6,EHD1,KLF4,PDE9A,PDGFA,PPP2R5B,SGK1	22 (9)
ionomycin		chemical reagent		1,980	bias	1,99E-03	CLDN4,SGK1,SLC2A1,SLC3A2
ZFP36		transcription regulator				2,02E-03	CDKN1A,MXD1,PLAUR
TAF4		transcription regulator				2,08E-03	KLF4,MXD1,PDGFA
NCOA3		transcription regulator				2,08E-03	AMPD1,CDKN1A,SLC2A1	16 (7)
FOLR1		transporter				2,08E-03	DUSP6,SLC3A2,ST3GAL4
PDGF-AA		complex				2,13E-03	CDKN1A,PDGFA	8 (4)
BTRC		enzyme				2,13E-03	CDKN1A,CHD1
HEXIM1		transcription regulator				2,13E-03	CDKN1A,SLC2A1
FOXF2		transcription regulator				2,13E-03	CDKN1A,PDGFA
IOX2		chemical reagent				2,13E-03	ADM,SLC2A1
H-[1,2,4]oxadiazolo[4,3-alpha]quinoxalin-1-one		chemical reagent				2,13E-03	CDKN1A,PLAUR	8 (4)
ATF4		transcription regulator		0,958	bias	2,13E-03	AMPD1,CDKN1A,KLF4,SLC3A2
TP53		transcription regulator		1,906		2,14E-03	ASS1,CDKN1A,DUSP6,FKBP1B,KLF4,PDGFA,PDP1,PLAAT4,PLAUR,PPP2R5B	28 (14)
SERPINE1		other				2,15E-03	CDKN1A,DUSP6,PLAUR	7 (4)
EDN1		cytokine		1,960	bias	2,17E-03	ERRFI1,PDGFA,PLAUR,SLC2A1	16 (6)
HGF		growth factor	Activated	2,309	bias	2,26E-03	CDKN1A,DUSP6,ERRFI1,PDGFA,PLAUR,SGK1	19 (11)
MYC		transcription regulator		0,824	bias	2,26E-03	ADM,ASS1,CDKN1A,DUSP6,KLF4,PLAUR,SGK1,SLC2A1,SLC3A2,ST3GAL4	27 (13)
RGS2		enzyme				2,27E-03	ADM,ERRFI1,SLC2A1
mir-29		microRNA				2,27E-03	KLF4,PDGFA,TRAF4
VH032		chemical reagent				2,29E-03	ADM,SLC2A1
IFNG		cytokine	Activated	2,729	bias	2,45E-03	ABTB2,ADM,ASS1,CDKN1A,KLF4,MXD1,PDGFA,PLAAT4,PLAUR,PRKG2	26 (11)
CLDN6		other				2,46E-03	CLDN4,KLF4
phorbol 12,13-didecanoate		chemical toxicant				2,46E-03	CDKN1A,SGK1
N-cor		group				2,48E-03	CDKN1A,PDGFA,SGK1	20 (8)
8-bromo-cAMP		chemical reagent		1,710	bias	2,53E-03	ADM,ASS1,CDKN1A,SGK1,SLC2A1,TRAF4	32 (15)
etoposide		chemical drug		1,718	bias	2,53E-03	CDKN1A,KCNK1,SGK1,SLC2A1	15 (5)
Insulin		group		1,997	bias	2,59E-03	CDKN1A,ERRFI1,KLF4,MELTF,PLB1,SGK1,SLC2A1	22 (9)
BMP6		growth factor				2,62E-03	CDKN1A,ERRFI1,KLF4
SP3		transcription regulator				2,62E-03	CDKN1A,KLF4,PLAUR,SGK1	18 (7)
lipopolysaccharide		chemical drug	Activated	3,132	bias	2,62E-03	ADM,ASS1,BDKRB1,CDKN1A,EHD1,KCNK1,KLF4,MELTF,MXD1,PDGFA	36 (17)
beta-escin		chemical drug				2,63E-03	CDKN1A
azide		chemical reagent				2,63E-03	SLC2A1
mitotam		chemical drug				2,63E-03	CDKN1A
HCG11		other				2,63E-03	CDKN1A
LINC00475		other				2,63E-03	CDKN1A
ARMC10		other				2,63E-03	CDKN1A
FKBPL		other				2,63E-03	CDKN1A
ZBTB7C		transcription regulator				2,63E-03	CDKN1A
CXXC1		transcription regulator				2,63E-03	CDKN1A
ZBTB8A		transcription regulator				2,63E-03	CDKN1A
HASPIN		kinase				2,63E-03	CDKN1A
7-bromoindirubin-3'-oxime		chemical - kinase inhibitor				2,63E-03	CDKN1A
inolitazone		chemical drug				2,63E-03	CDKN1A
EHD4	1,124	enzyme				2,63E-03	EHD1
CABLES1		other				2,63E-03	CDKN1A
CDT1		other				2,63E-03	CDKN1A
ACVR2B		kinase				2,63E-03	CDKN1A
miR-523-3p (miRNAs w/seed AACGCGC)		mature microRNA				2,63E-03	CDKN1A
miR-331-5p (and other miRNAs w/seed UAGGUAU)		mature microRNA				2,63E-03	PLAUR
miR-706 (miRNAs w/seed GAGAAAC)		mature microRNA				2,63E-03	SLC3A2
ZBTB5		transcription regulator				2,63E-03	CDKN1A
DHX8		enzyme				2,63E-03	CDKN1A
DNASE1L3		enzyme				2,63E-03	CDKN1A
CCNI		other				2,63E-03	CDKN1A
FXYD1		ion channel				2,63E-03	CDKN1A
XPO7		transporter				2,63E-03	CDKN1A
ING3		other				2,63E-03	CDKN1A
JADE1		transcription regulator				2,63E-03	CDKN1A
UBE2E1		enzyme				2,63E-03	CDKN1A
CUL9		other				2,63E-03	CDKN1A
SCML2		transcription regulator				2,63E-03	CDKN1A
TDP-665759		chemical reagent				2,63E-03	CDKN1A
WEB 2086		chemical drug				2,63E-03	BDKRB1
diisopropanolnitrosamine		chemical toxicant				2,63E-03	CDKN1A
PD173955		chemical drug				2,63E-03	PLAUR
NSC 126405		chemical reagent				2,63E-03	CDKN1A
CIC-DUX4		fusion gene/product				2,63E-03	DUSP6
anti-miR-32 inhibitor		chemical reagent				2,63E-03	KLF4
PG3-Oc		chemical reagent				2,64E-03	CDKN1A,SLC2A1
PRKDC		kinase				2,64E-03	CDKN1A,TMPRSS2
HIF1AN		enzyme				2,64E-03	ADM,SLC2A1
LUCAT1		other				2,64E-03	CDKN1A,CLDN4
NCL		other				2,64E-03	CDKN1A,PDGFA
CHADL		other				2,64E-03	CDKN1A,PDGFA
cigarette smoke		chemical toxicant				2,66E-03	ADM,CDKN1A,KLF4,SLC2A1	27 (11)
GW9662		chemical reagent				2,69E-03	CDKN1A,CEACAM6,KLF4
spironolactone		chemical drug				2,69E-03	CDKN1A,SLCO2A1,USP2
HTT		transcription regulator				2,74E-03	CDKN1A,DUSP6,KLF4,PLAUR,SGK1,SLC2A1,USP2	23 (14)
tosedostat		chemical drug				2,83E-03	ASS1,CDKN1A
miR-7a-5p (and other miRNAs w/seed GGAAGAC)		mature microRNA				2,83E-03	KLF4,SLC3A2
ETV1		transcription regulator				2,83E-03	PLAUR,TMPRSS2
fucoidin		chemical drug				2,83E-03	BDKRB1,CDKN1A
CSF2		cytokine	Activated	2,111	bias	2,83E-03	CDKN1A,DUSP6,IFNLR1,PLAUR,SGK1,SLC2A1	20 (10)
ID2		transcription regulator				2,98E-03	ADM,CDKN1A,PDGFA,TRAF4
AGN194204		chemical drug		1,109	bias	2,98E-03	ASS1,CDKN1A,SLC3A2,TRAF4
CEBPD		transcription regulator				2,99E-03	CDKN1A,PDGFA,SLC2A1
NR2E1		ligand-dependent nuclear receptor				3,01E-03	CDKN1A,TMPRSS2
USP7		peptidase				3,01E-03	CDKN1A,PDE9A
VTN		other				3,01E-03	CDKN1A,PLAUR	12 (5)
AR		ligand-dependent nuclear receptor		1,546	bias	3,10E-03	ADM,CDKN1A,PDE9A,PDGFA,SGK1,SLC3A2,TMPRSS2	20 (8)
HMG20A		transcription regulator				3,15E-03	ADM,ERRFI1,PLAUR
PCLAF		other				3,21E-03	CDKN1A,KLF4
MYOG		transcription regulator				3,21E-03	CDKN1A,PDGFA
miR-26a-5p (and other miRNAs w/seed UCAAGUA)		mature microRNA				3,21E-03	ADM,CDKN1A
glutamine		chemical - endogenous mammalian				3,23E-03	ASS1,CDKN1A,KLF4	19 (11)
LY294002		chemical drug	Inhibited	-2,404	bias	3,30E-03	CDKN1A,CLDN4,DUSP6,MXD1,SGK1,SLC2A1	19 (11)
SSRP1		transcription regulator				3,41E-03	CDKN1A,PDGFA
NFIC		transcription regulator				3,41E-03	CDKN1A,PDGFA
EGLN3		enzyme				3,41E-03	ADM,SLC2A1	8 (5)
TAS4464		chemical drug				3,41E-03	CDKN1A,SLC3A2
FOXO4		transcription regulator				3,56E-03	CDKN1A,SGK1,SLC2A1
STAT3		transcription regulator		1,375	bias	3,59E-03	ADM,CDKN1A,DIO3,KLF4,PLAUR,SGK1,SLC2A1	25 (10)
TIMP1		cytokine				3,62E-03	CDKN1A,PLAUR
pidnarulex		chemical drug				3,62E-03	ASS1,CDKN1A
BMP4		growth factor		1,126	bias	3,64E-03	CDKN1A,DIO3,KLF4,MXD1	18 (7)
ETV5		transcription regulator				3,74E-03	CDKN1A,CLDN4,PLAUR
indican		chemical - endogenous mammalian				3,83E-03	CDKN1A,SLC2A1	8 (3)
MMP14		peptidase				3,83E-03	CDKN1A,SLCO2A1
NF1		other				3,83E-03	MXD1,PDGFA
sodium orthovanadate		chemical reagent				3,83E-03	CDKN1A,PLAUR	12 (5)
choline		chemical - endogenous mammalian				3,83E-03	CDKN1A,ERRFI1
PTEN		phosphatase		0,599		3,86E-03	ADM,BDKRB1,CDKN1A,CHD1,CLDN23,ERRFI1,TRAF4
NR3C1		ligand-dependent nuclear receptor		1,887		3,97E-03	ADM,CDKN1A,DEDD2,ERRFI1,PDGFA,SGK1,TRAF4	28 (9)
EGFR		kinase				4,03E-03	B3GNT5,CDKN1A,EHD1,PLAUR,SLC2A1,ST3GAL4	19 (8)
L-arginine		chemical - endogenous mammalian				4,05E-03	ASS1,SLC2A1
ACVRL1		kinase				4,05E-03	CDKN1A,PLAUR
FKBP5		enzyme				4,05E-03	CDKN1A,SLC2A1
ACKR3		G-protein coupled receptor				4,05E-03	ADM,CDKN1A
pyrrolidine dithiocarbamate		chemical reagent				4,20E-03	ASS1,BDKRB1,SLC2A1
carbon tetrachloride		chemical toxicant		0,958	bias	4,21E-03	ASS1,CDKN1A,PDGFA,SLC2A1	28 (12)
U0126		chemical drug	Inhibited	-2,196	bias	4,24E-03	CDKN1A,CLDN4,DUSP6,ERRFI1,PLAUR,SGK1	22 (10)
ERK		group		0,000	bias	4,27E-03	CDKN1A,CLDN4,DIO3,SLC2A1	18 (4)
GATA3		transcription regulator				4,27E-03	ADM,CDKN1A,KLF4,SLC2A1	20 (6)
XDH		enzyme				4,27E-03	PLAUR,SLC2A1	12 (5)
SELP		transmembrane receptor				4,27E-03	CDKN1A,PLAUR
ELF4		transcription regulator				4,27E-03	CDKN1A,KLF4
TGFBR2		kinase		-1,095	bias	4,39E-03	ASS1,CDKN1A,MXD1,SLC2A1,TMPRSS2	21 (6)
LHCGR		G-protein coupled receptor				4,50E-03	DUSP6,PRKG2
SLC16A2		transporter				4,50E-03	DIO3,PDP1
UBE2I		enzyme				4,50E-03	SGK1,SLC2A1
PAK2		kinase				4,50E-03	ASS1,PLAUR
SRC		kinase				4,69E-03	CDKN1A,PLAUR,SLC2A1	19 (9)
estrogen receptor		group		0,000		4,71E-03	CLDN23,CLDN4,PDGFA,PLAUR
8-bromoguanosine 3',5'-cyclic monophosphate		chemical reagent				4,74E-03	CDKN1A,PLAUR	11 (3)
SKP2		other				4,74E-03	CDKN1A,SLC2A1
FGFR3		kinase				4,74E-03	CDKN1A,DUSP6
N-acetyl-L-cysteine		chemical drug		-1,929	bias	4,84E-03	ADM,CDKN1A,DUSP6,PLAUR	24 (9)
SOX9		transcription regulator				4,90E-03	CDKN1A,KLF4,PDGFA	4 (2)
PRKCI		kinase				4,98E-03	CLDN4,SLC2A1
tempol		chemical drug				4,98E-03	PLAUR,SGK1
NORAD		other				5,23E-03	PDGFA,SGK1
PAX8		transcription regulator				5,23E-03	CDKN1A,DIO3
mir-25		microRNA				5,23E-03	ADM,CDKN1A
Npm		group				5,25E-03	CDKN1A
arbutin		chemical drug				5,25E-03	CDKN1A
TRE-TTC2-1/2		group				5,25E-03	CDKN1A
chartreusin		chemical reagent				5,25E-03	CDKN1A
4-nitrobenzoic acid		chemical toxicant				5,25E-03	SLC2A1
glucose oxidase		group				5,25E-03	SLC2A1
omethoate		chemical toxicant				5,25E-03	CDKN1A
CYP4A		group				5,25E-03	SGK1
USP42		peptidase				5,25E-03	CDKN1A
NSA2		other				5,25E-03	CDKN1A
MTNR1A		G-protein coupled receptor				5,25E-03	DIO3
FBXL12		other				5,25E-03	CDKN1A
MAGEA2/MAGEA2B		other				5,25E-03	CDKN1A
EPN3		other				5,25E-03	EHD1
ZBTB49		transcription regulator				5,25E-03	CDKN1A
SNRPA1		other				5,25E-03	CDKN1A
lauroylcarnitine		chemical - endogenous mammalian				5,25E-03	CLDN4
RNF126		enzyme				5,25E-03	CDKN1A
WDR13		other				5,25E-03	CDKN1A
MTNR1B		G-protein coupled receptor				5,25E-03	DIO3
Importin alpha		group				5,25E-03	CDKN1A
ACER3		enzyme				5,25E-03	CDKN1A
MLIP		transcription regulator				5,25E-03	SLC2A1
SYNJ1		phosphatase				5,25E-03	SLC2A1
mir-622		microRNA				5,25E-03	PLAUR
mir-331		microRNA				5,25E-03	PLAUR
ELAC2		enzyme				5,25E-03	CDKN1A
SALL2		transcription regulator				5,25E-03	CDKN1A
abiraterone		chemical drug				5,25E-03	TMPRSS2
MAGEA4		other				5,25E-03	CDKN1A
POLDIP3		other				5,25E-03	CDKN1A
TSPYL2		other				5,25E-03	CDKN1A
PEX2		other				5,25E-03	CDKN1A
CCT5		other				5,25E-03	CDKN1A
NEK4		kinase				5,25E-03	CDKN1A
PLEKHA1		other				5,25E-03	SLC2A1
PGAM1		phosphatase				5,25E-03	CDKN1A
ING5		other				5,25E-03	CDKN1A
PLEKHA2		other				5,25E-03	SLC2A1
KHDRBS2		other				5,25E-03	CDKN1A
cycloastragenol		chemical - endogenous non-mammalian				5,25E-03	CDKN1A
GALR2		G-protein coupled receptor				5,25E-03	CDKN1A
PCBP4		other				5,25E-03	CDKN1A
CGGBP1		transcription regulator				5,25E-03	CDKN1A
CRTAP		other				5,25E-03	CDKN1A
Cops2		transcription regulator				5,25E-03	CDKN1A
MI-63		chemical reagent				5,25E-03	CDKN1A
ZFYVE16		other				5,25E-03	CDKN1A
indotecan		chemical drug				5,25E-03	SLC2A1
securinine		chemical reagent				5,25E-03	CDKN1A
8-aminoadenosine		chemical reagent				5,25E-03	SLC2A1
hydroxyl radical		chemical toxicant				5,25E-03	KLF4
polyethylene glycol		chemical drug				5,25E-03	CDKN1A
palytoxin		chemical toxicant				5,25E-03	DUSP6
telomestatin		chemical - endogenous non-mammalian				5,25E-03	CDKN1A
kynurenic acid		chemical - endogenous mammalian				5,25E-03	CDKN1A
1-o-hexadecyl-2-o-methyl-rac-glycerol		chemical - kinase inhibitor				5,25E-03	CDKN1A
gliclazide		chemical drug				5,25E-03	SLC2A1
(S)-2-((6Z,15Z)-20- hydroxyicosa-6,15-dienamido)succinate		chemical reagent				5,25E-03	SGK1
kaolin		chemical drug				5,25E-03	BDKRB1
hdm-2 antagonistic peptide		chemical reagent				5,25E-03	CDKN1A
ZBTB16-RARA		fusion gene/product				5,25E-03	DUSP6
vinflunine		chemical drug				5,25E-03	CDKN1A
D-lysergic acid diethylamide		chemical drug				5,25E-03	SGK1
JTV519		chemical drug				5,25E-03	FKBP1B
N(omega)-hydroxyarginine		chemical - endogenous mammalian				5,25E-03	CDKN1A
trilostane		chemical drug				5,25E-03	PRKG2
IL4		cytokine	Activated	2,215	bias	5,27E-03	ASS1,CDKN1A,IFNLR1,KCNK1,KLF4,MXD1,SLC25A25,SLC2A1,USP2	10 (2)
TP63		transcription regulator		1,422		5,31E-03	ADM,CDKN1A,DUSP6,KCNK1,KLF4,TRAF4
TFAP2A		transcription regulator				5,33E-03	CDKN1A,KLF4,PLAUR	15 (7)
FGFR2		kinase				5,44E-03	CDKN1A,NOSTRIN,PLAUR
NF2		other				5,48E-03	CDKN1A,PLAUR	13 (6)
DACH1		transcription regulator				5,48E-03	CDKN1A,KLF4
AHSG		other				5,74E-03	CLDN4,TMPRSS2
SELPLG		other				5,74E-03	CDKN1A,PLAUR
PDPK1		kinase				5,74E-03	CDKN1A,PDGFA
retinoid		chemical drug				5,74E-03	CDKN1A,PLAAT4
KLF6	0,977	transcription regulator		1,964	bias	5,89E-03	ADM,CDKN1A,EHD1,SGK1
filgrastim		biologic drug		-1,432		6,13E-03	CEACAM6,MELTF,PLAUR,PLB1,SGK1
MET		kinase				6,13E-03	CDKN1A,CLDN23,KLF4
IKBKG		kinase				6,13E-03	CLDN23,DUSP6,SGK1
CYP1A2		enzyme				6,54E-03	IFNLR1,ST3GAL4
PTC-209		chemical reagent				6,54E-03	CDKN1A,USP2
eflornithine		chemical drug				6,54E-03	CDKN1A,SLC3A2	11 (4)
cisplatin		chemical drug		-0,208	bias	6,63E-03	CDKN1A,CEACAM6,CLDN4,DUSP6,SLC2A1,TRPM6,USP2	12 (3)
SMAD1		transcription regulator				6,82E-03	CDKN1A,PDGFA
miR-200b-3p (and other miRNAs w/seed AAUACUG)		mature microRNA				6,82E-03	ERRFI1,KCNK1
everolimus		chemical drug				6,82E-03	CDKN1A,SLC2A1
Notch		group				7,01E-03	ADM,CDKN1A,TRAF4
Hsp27		group				7,11E-03	CDKN1A,TMPRSS2
HDAC1		transcription regulator				7,17E-03	CDKN1A,CEACAM6,PDGFA,SGK1	22 (8)
STAT5A		transcription regulator				7,26E-03	CDKN1A,PLAAT4,SLC2A1,TRAF4	23 (7)
miR-34a-5p (and other miRNAs w/seed GGCAGUG)		mature microRNA				7,27E-03	CDKN1A,KLF4,PLAAT4
CTCF		transcription regulator				7,27E-03	CDKN1A,MELTF,SGK1	12 (5)
ITGA5		transmembrane receptor				7,40E-03	CDKN1A,PLAUR	8 (4)
TFAP4		transcription regulator				7,40E-03	CDKN1A,CLDN4
TWIST2		transcription regulator				7,40E-03	CDKN1A,DUSP6
butyric acid		chemical - endogenous mammalian		1,101		7,82E-03	CDKN1A,KLF4,MXD1,SGK1,SLC2A1	22 (12)
GY1-22		chemical reagent				7,87E-03	CDKN1A
[(R)-6-(4-(4-benzyl-7-chloronaphthalen-1-yl)-2-methylpiperazin-1-yl)] nicotine nitrile		chemical reagent				7,87E-03	CDKN1A
trapidil		chemical drug				7,87E-03	PDGFA
L-ornithine		chemical - endogenous mammalian				7,87E-03	CDKN1A
mineralocorticoid		chemical drug				7,87E-03	SGK1
extremely high molecular weight hyaluronic acid		chemical reagent				7,87E-03	CDKN1A
beryllium sulfate		chemical toxicant				7,87E-03	CDKN1A
H. carbonum toxin		biologic drug				7,87E-03	CDKN1A
(diaminocyclohexane)(diacetato)(dichloro)platinum		chemical reagent				7,87E-03	CDKN1A
WDR82		enzyme				7,87E-03	CDKN1A
TFIIH		complex				7,87E-03	CDKN1A
MLN8054		chemical drug				7,87E-03	CDKN1A
des-Arg(10)-kallidin		chemical reagent				7,87E-03	BDKRB1
ACTA2-AS1		other				7,87E-03	CDKN1A
3,4',5-trimethoxystilbene		chemical reagent				7,87E-03	CDKN1A
SLC48A1		transporter				7,87E-03	SLC2A1
ZNF346		other				7,87E-03	CDKN1A
RHOBTB2		enzyme				7,87E-03	CDKN1A
SOCS2-AS1		other				7,87E-03	TMPRSS2
RFFL		enzyme				7,87E-03	CDKN1A
TTC5		other				7,87E-03	CDKN1A
ARF4		enzyme				7,87E-03	CLDN4
PTPMT1		phosphatase				7,87E-03	CDKN1A
Snhg5		other				7,87E-03	KLF4
OR51E1		G-protein coupled receptor				7,87E-03	CDKN1A
ZNF451		enzyme				7,87E-03	CDKN1A
N4BP2L2		transcription regulator				7,87E-03	CDKN1A
CTBP1-DT		other				7,87E-03	CDKN1A
EXOC3L1		other				7,87E-03	CDKN1A
OLA1		enzyme				7,87E-03	CDKN1A
Aldosterone-MR dimer		complex				7,87E-03	SGK1
Trk Receptor		group				7,87E-03	DUSP6
GPD1L		enzyme				7,87E-03	SLC2A1
ADI PEG20		biologic drug				7,87E-03	ASS1
YEATS4		transcription regulator				7,87E-03	CDKN1A
RNF144B		enzyme				7,87E-03	CDKN1A
TERF1		other				7,87E-03	CDKN1A
SQLE		enzyme				7,87E-03	TMPRSS2
ELL		transcription regulator				7,87E-03	CDKN1A
PMEPA1		other				7,87E-03	CDKN1A
HPGD		enzyme				7,87E-03	CDKN1A
MCRS1		other				7,87E-03	CDKN1A
U2AF2		other				7,87E-03	CDKN1A
ARHGAP1		other				7,87E-03	CDKN1A
SRCAP		transcription regulator				7,87E-03	CDKN1A
EID2		other				7,87E-03	CDKN1A
PGD		enzyme				7,87E-03	SLC3A2
SYF2		other				7,87E-03	CDKN1A
DDX24		enzyme				7,87E-03	CDKN1A
PDZD2		other				7,87E-03	CDKN1A
TRERF1		transcription regulator				7,87E-03	CDKN1A
SPAG9		other				7,87E-03	CDKN1A
S100A2		other				7,87E-03	SLC2A1
AP2A2		transporter				7,87E-03	CDKN1A
RASSF7		other				7,87E-03	CDKN1A
HES6		transcription regulator				7,87E-03	CDKN1A
GLUD1		enzyme				7,87E-03	SLC2A1
BUB3		other				7,87E-03	CDKN1A
TCP1		other				7,87E-03	CDKN1A
8-butyl-10-[(3-methoxy-5-pyrrol-2-ylidenepyrrol-2-ylidene)methyl]-11-azabicyclo[7.2.1]dodeca-1(12),9-diene		chemical reagent				7,87E-03	CDKN1A
RPL37		other				7,87E-03	CDKN1A
(+)-R-3-(4-chlorophenyl)-3-(1-hydroxymethylcyclopropylmethoxy)-2-(4-nitrobenzyl)-2,3-dihydroisoindol-1-one		chemical reagent				7,87E-03	CDKN1A
UIMC1		other				7,87E-03	CDKN1A
DUOX2		enzyme				7,87E-03	CDKN1A
beta2 adrenergic receptor agonist		chemical drug				7,87E-03	CDKN1A
O-(chloroacetylcarbamoyl)fumagillol		chemical drug				7,87E-03	CDKN1A
dephostatin		chemical reagent				7,87E-03	CDKN1A
GSK-3beta inhibitor II		chemical drug				7,87E-03	CDKN1A
palmitoylcarnitine		chemical - endogenous mammalian				7,87E-03	CLDN4
oxodiperoxo(pyridine-2-carboxylate)vanadate(V)		chemical reagent				7,87E-03	CDKN1A
NSC 644221		chemical reagent				7,87E-03	CDKN1A
ofloxacin		chemical drug				7,87E-03	CDKN1A
10-decarbamoylmitomycin C		chemical toxicant				7,87E-03	CDKN1A
ethyl-3-trifluoromethylbenzyl-alpha-ketoglutarate		chemical reagent				7,87E-03	SLC2A1
idronoxil		chemical drug				7,87E-03	CDKN1A
SYUIQ-5		chemical reagent				7,87E-03	CDKN1A
glutathione diethyl ester		chemical reagent				7,87E-03	PLAUR
citrus sinensis extract		chemical drug				7,87E-03	TRPM6
mizoribine		chemical drug				7,87E-03	SGK1
H2AB3 (includes others)		other				7,99E-03	CDKN1A,MELTF
Ca2+		chemical - endogenous mammalian				8,16E-03	CDKN1A,KLF4,MXD1,SGK1	24 (13)
STAT6		transcription regulator		1,980		8,31E-03	ASS1,CDKN1A,PDGFA,SLC25A25,USP2
AKT1		kinase		1,718	bias	8,34E-03	ASS1,CDKN1A,SLC2A1,SLC3A2	19 (9)
levodopa		chemical - endogenous mammalian		1,664		8,57E-03	DUSP6,KCNK1,MXD1,PDGFA,PRKG2,SLC2A1
BCOR		transcription regulator				8,61E-03	ADM,CDKN1A
SPHK1		kinase				8,61E-03	CDKN1A,SLC2A1	13 (6)
CCN5		growth factor				8,61E-03	KLF4,PDGFA
MMP1		peptidase				8,61E-03	CDKN1A,PDGFA
nitroprusside		chemical drug				8,61E-03	ADM,DUSP6
ziritaxestat		chemical drug				8,61E-03	MYO15B,SGK1
TSC22D3		transcription regulator				8,92E-03	CDKN1A,SGK1
NQO1		enzyme				8,92E-03	CDKN1A,SLC2A1
salirasib		chemical drug				8,92E-03	ADM,SLC2A1
EGLN		group				8,97E-03	ADM,DIO3,PPP2R5B
diethylstilbestrol		chemical drug				9,12E-03	CDKN1A,DUSP6,KLF4,PDGFA	15 (5)
nitric oxide		chemical - endogenous mammalian				9,12E-03	CDKN1A,DUSP6,SGK1
oblimersen		biologic drug				9,25E-03	ADM,CDKN1A
MTORC1		complex				9,25E-03	KLF4,SLC2A1
NOX4		enzyme				9,25E-03	CDKN1A,SLC2A1	13 (7)
platelet activating factor		chemical - endogenous mammalian				9,57E-03	CDKN1A,PLAUR	12 (5)
PRKAA		group				9,57E-03	CDKN1A,TMPRSS2
VCAN		other				9,59E-03	ADM,ASS1,CDKN1A
FOXM1		transcription regulator				9,90E-03	CDKN1A,PDGFA,PLAUR	8 (2)
KAT2B		transcription regulator				9,90E-03	CDKN1A,SLC2A1	9 (6)
paclitaxel		chemical drug				1,02E-02	ADM,CDKN1A,DUSP6,PLAUR
MAP2K4		kinase				1,02E-02	CDKN1A,ERRFI1
CAT		enzyme				1,02E-02	ADM,CDKN1A
methyl methanesulfonate		chemical toxicant				1,02E-02	CDKN1A,KLF4
calcitriol		chemical drug	Activated	2,213		1,03E-02	CDKN1A,CEACAM6,ERRFI1,KLF4,PDE9A,PDGFA
tamoxifen		chemical drug				1,04E-02	ADM,ASS1,CDKN1A,SLC2A1
AHR		ligand-dependent nuclear receptor		0,602	bias	1,04E-02	ADM,CDKN1A,DUSP6,EHD1,SLC2A1
HRAS		enzyme				1,05E-02	ADM,B3GNT5,CDKN1A,DUSP6,PDGFA,PLAUR
L-alanine		chemical - endogenous mammalian				1,05E-02	CDKN1A
Ro 25-6760		chemical toxicant				1,05E-02	CDKN1A
inecalcitol		chemical drug				1,05E-02	CDKN1A
SNHG1		other				1,05E-02	CDKN1A
tozasertib		chemical drug				1,05E-02	CDKN1A
PFKFB4		kinase				1,05E-02	AMPD1
CINP		other				1,05E-02	CDKN1A
GNL3L		other				1,05E-02	CDKN1A
DNAJB4		other				1,05E-02	CDKN1A
PUM1		other				1,05E-02	CDKN1A
NIPBL		transcription regulator				1,05E-02	KLF4
SLC13A5		transporter				1,05E-02	CDKN1A
NBR2		other				1,05E-02	SLC2A1
MUCL1		other				1,05E-02	CDKN1A
AKR1C3		enzyme				1,05E-02	TMPRSS2
K Channel		complex				1,05E-02	CDKN1A
tetrahydrocurcumin		chemical - endogenous mammalian				1,05E-02	CDKN1A
P-TEFb		complex				1,05E-02	CDKN1A
pertuzumab		biologic drug				1,05E-02	CDKN1A
firtecan pegol		chemical drug				1,05E-02	SLC2A1
danusertib		chemical drug				1,05E-02	CDKN1A
SERPING1		other				1,05E-02	BDKRB1
CELA2A		peptidase				1,05E-02	CDKN1A
ANXA5		transporter				1,05E-02	CDKN1A
GRPR		G-protein coupled receptor				1,05E-02	CDKN1A
CUL4A		other				1,05E-02	CDKN1A
miR-331-3p (miRNAs w/seed CCCCUGG)		mature microRNA				1,05E-02	PLAUR
TOPORS		enzyme				1,05E-02	CDKN1A
PPP1R3C		phosphatase				1,05E-02	SLC2A1
SYNM		other				1,05E-02	CDKN1A
HAS3		enzyme				1,05E-02	CDKN1A
TOP3A		enzyme				1,05E-02	CDKN1A
KLF16		transcription regulator				1,05E-02	CDKN1A
SLC12A3		transporter				1,05E-02	TRPM6
BOP1		other				1,05E-02	CDKN1A
PEBP4		other				1,05E-02	CDKN1A
AHNAK		other				1,05E-02	CDKN1A
NASP		other				1,05E-02	CDKN1A
ABCC9		ion channel				1,05E-02	SLC2A1
ELOA		transcription regulator				1,05E-02	CDKN1A
COL1A2		other				1,05E-02	CDKN1A
S100A11		other				1,05E-02	CDKN1A
NBN		other				1,05E-02	CDKN1A
NOC2L		transcription regulator				1,05E-02	CDKN1A
ceralasertib		chemical drug				1,05E-02	CDKN1A
ZC3H13		other				1,05E-02	SLC2A1
RRM2B		enzyme				1,05E-02	CDKN1A
HIF1A-AS3		other				1,05E-02	SLC2A1
azurin 50-77		biologic drug				1,05E-02	CDKN1A
farnesyltransferase inhibitor		chemical drug				1,05E-02	CDKN1A
p38 MAP kinase inhibitor		chemical drug				1,05E-02	CDKN1A
benfur		chemical reagent				1,05E-02	CDKN1A
phenformin		chemical drug				1,05E-02	SLC2A1
tirapazamine		chemical drug				1,05E-02	CDKN1A
tipifarnib		chemical drug				1,05E-02	CDKN1A
centrinone		chemical drug				1,05E-02	CDKN1A
SMAD1/5/9		group				1,05E-02	CDKN1A
atosibanum		biologic drug				1,05E-02	CDKN1A
nigella sativa extract		chemical drug				1,05E-02	TRPM6
anthemis hyalina extract		chemical drug				1,05E-02	TRPM6
thymeleatoxin		chemical toxicant				1,05E-02	CDKN1A
1810019D21Rik		other				1,06E-02	ASS1,CDKN1A
anisomycin		chemical - endogenous non-mammalian				1,06E-02	CDKN1A,PLAUR
ethanol		chemical - endogenous mammalian		1,982	bias	1,07E-02	ADM,CDKN1A,DUSP6,KLF4,SGK1
deoxycholate		chemical - endogenous mammalian				1,09E-02	PLAUR,SLC2A1
vismodegib		chemical drug				1,09E-02	KLF4,PDGFA
nickel chloride		chemical toxicant				1,09E-02	ADM,SLC2A1
bicuculline		chemical - endogenous non-mammalian				1,09E-02	DUSP6,KLF4
BRD4		kinase				1,11E-02	AMPD1,CDKN1A,PDGFA
CHD8		enzyme				1,13E-02	PPP2R5B,TMPRSS2
LATS2	0,793	kinase				1,13E-02	CDKN1A,CLDN4
dalfampridine		chemical drug				1,13E-02	DUSP6,KLF4
RARB		ligand-dependent nuclear receptor				1,14E-02	CDKN1A,KLF4,SLC2A1
NCOR2		transcription regulator				1,16E-02	CDKN1A,PDGFA
PPP3R1		phosphatase				1,16E-02	PDE9A,USP2
PPARG		ligand-dependent nuclear receptor				1,18E-02	CDKN1A,KLF4,PRKG2,SGK1,SLC2A1
NUPR1		transcription regulator	Activated	2,236	bias	1,18E-02	ADM,B3GNT5,KLF4,MXD1,SLC2A1
MYCN		transcription regulator				1,19E-02	CDKN1A,MYOM3,SLC2A1,TMPRSS2
tetrachlorodibenzodioxin		chemical toxicant		1,660		1,19E-02	ADM,CDKN1A,DUSP6,PLAUR,SLC2A1
AGT		growth factor	Activated	2,501	bias	1,20E-02	ADM,CDKN1A,ERRFI1,KLF4,PDGFA,SGK1,SLC2A1
TXNIP		other				1,20E-02	CDKN1A,PDP1
carbon monoxide		chemical - endogenous mammalian				1,20E-02	CDKN1A,PLAUR
MAPK8		kinase				1,23E-02	CDKN1A,DUSP6,PLAUR
docosahexaenoic acid		chemical drug				1,23E-02	CDKN1A,PRKG2,SLC2A1
emodin		chemical drug				1,24E-02	CDKN1A,CLDN4
Vegf		group	Activated	2,200	bias	1,27E-02	DUSP6,NOSTRIN,PDGFA,PLAUR,SGK1
tributyrin		chemical drug				1,27E-02	ADM,CDKN1A
NRG2		growth factor				1,27E-02	PDGFA,PRKG2
GSTO1		enzyme				1,27E-02	DUSP6,SLC2A1
L-aspartic acid		chemical - endogenous mammalian				1,31E-02	CDKN1A
teniposide		chemical drug				1,31E-02	CDKN1A
TPPP2		other				1,31E-02	CDKN1A
SGI-1027		chemical reagent				1,31E-02	USP2
Dexamethasone-GR		complex				1,31E-02	SGK1
DESI2		enzyme				1,31E-02	CDKN1A
MTF2		transcription regulator				1,31E-02	KLF4
PYHIN1		other				1,31E-02	CDKN1A
SLU7		enzyme				1,31E-02	CDKN1A
CDCA2		other				1,31E-02	CDKN1A
PX 478		chemical drug				1,31E-02	SLC2A1
AZD1480		chemical drug				1,31E-02	SLC3A2
TDP2		transcription regulator				1,31E-02	TMPRSS2
NUP98		enzyme				1,31E-02	CDKN1A
TYMS		enzyme				1,31E-02	CDKN1A
RNF34		enzyme				1,31E-02	CDKN1A
miR-570-3p (miRNAs w/seed GAAAACA)		mature microRNA				1,31E-02	CDKN1A
PPP1R13B		phosphatase				1,31E-02	CDKN1A
CALCR		G-protein coupled receptor				1,31E-02	CDKN1A
RHOH		enzyme				1,31E-02	CDKN1A
CDR2		other				1,31E-02	SLC2A1
FLOT1		other				1,31E-02	CDKN1A
ALDH3A1		enzyme				1,31E-02	CDKN1A
BRCA2		transcription regulator				1,31E-02	CDKN1A
TACC3		other				1,31E-02	CDKN1A
RBBP8		enzyme				1,31E-02	CDKN1A
PLK3		kinase				1,31E-02	CDKN1A
GNL2		enzyme				1,31E-02	CDKN1A
RSU1		other				1,31E-02	CDKN1A
Muc1		transmembrane receptor				1,31E-02	PDGFA
VAS-2870		chemical reagent				1,31E-02	CDKN1A
MI-773		chemical drug				1,31E-02	CDKN1A
methylamine		chemical - endogenous mammalian				1,31E-02	SLC2A1
silicon phthalocyanine		chemical drug				1,31E-02	CDKN1A
benidipine		chemical drug				1,31E-02	CDKN1A
vinyl carbamate		chemical toxicant				1,31E-02	CDKN1A
plevitrexed		chemical drug				1,31E-02	CDKN1A
ethyl protocatechuate		chemical reagent				1,31E-02	CDKN1A
FT671		chemical - protease inhibitor				1,31E-02	CDKN1A
tazarotene		chemical drug				1,31E-02	PLAAT4
IMTPPE		chemical reagent				1,31E-02	TMPRSS2
geraniol		chemical - endogenous non-mammalian				1,31E-02	CDKN1A
Mek		group				1,31E-02	B3GNT5,CDKN1A,DUSP6,SLC2A1
MBD2		transcription regulator				1,31E-02	ASS1,CDKN1A
SGK1	3,044	kinase				1,31E-02	CDKN1A,SLC3A2
vitamin D		chemical drug				1,31E-02	CDKN1A,SGK1
5-azacytidine		chemical drug				1,32E-02	CDKN1A,KLF4,SLC3A2
TSH		complex				1,35E-02	CDKN1A,SLC2A1
EGLN1		enzyme				1,35E-02	ADM,SLC2A1
SCD		enzyme				1,36E-02	DIO3,KLF4,SLC2A1
GPS2		transcription regulator				1,39E-02	CDKN1A,SGK1
trovafloxacin		chemical drug				1,39E-02	CDKN1A,ERRFI1
IL1		group				1,41E-02	CDKN1A,CEACAM6,PDGFA,SLC2A1
Raf		group				1,43E-02	CDKN1A,DUSP6
KCNE3		ion channel				1,43E-02	DUSP6,KLF4
calphostin C		chemical drug				1,43E-02	CDKN1A,SLC2A1
ERBB2		kinase	Activated	2,166	bias	1,45E-02	CDKN1A,CLDN4,DUSP6,KLF4,PLAUR,SLC2A1,ST3GAL4
selumetinib		chemical drug				1,47E-02	CDKN1A,SLC2A1
Pro-inflammatory Cytokine		group				1,47E-02	ADM,ASS1
STIM1		ion channel				1,47E-02	CDKN1A,KLF4
napabucasin		chemical drug				1,47E-02	KLF4,PLAUR
monocrotaline		chemical toxicant				1,47E-02	BDKRB1,PDGFA
caffeine		chemical drug				1,47E-02	CDKN1A,SLC2A1
MAP2K3		kinase				1,51E-02	CDKN1A,SGK1
glutathione		chemical - endogenous mammalian				1,51E-02	ASS1,CDKN1A
MAP2K1		kinase				1,52E-02	CDKN1A,DUSP6,PLAUR
Wy 40905		chemical reagent				1,55E-02	CDKN1A,KLF4
PLAU		peptidase				1,55E-02	PLAUR,SLC2A1
ID3		transcription regulator				1,56E-02	ADM,CDKN1A,TRAF4
ganciclovir		chemical drug				1,57E-02	CDKN1A
origanum majorana extract		chemical reagent				1,57E-02	PLAUR
GPIIB-IIIA		complex				1,57E-02	PLAUR
Rp-8-pCPT-cGMPS-triethylamine		chemical reagent				1,57E-02	CDKN1A
OSU-2S		chemical reagent				1,57E-02	CDKN1A
PIERCE1		other				1,57E-02	CDKN1A
repertaxin		chemical drug				1,57E-02	TMPRSS2
DLX6-AS1		other				1,57E-02	CDKN1A
ANKHD1/ANKHD1-EIF4EBP3		other				1,57E-02	KLF4
RASSF3		other				1,57E-02	CDKN1A
AMER1		other				1,57E-02	CDKN1A
Ap2 alpha		group				1,57E-02	PLAUR
TFPI		other				1,57E-02	CDKN1A
PLSCR1		enzyme				1,57E-02	CDKN1A
MKI67		other				1,57E-02	CDKN1A
FGF13		growth factor				1,57E-02	CDKN1A
RALB		enzyme				1,57E-02	CDKN1A
NEK10		kinase				1,57E-02	CDKN1A
BCL2L12		other				1,57E-02	CDKN1A
mir-548		microRNA				1,57E-02	CDKN1A
AMBN		growth factor				1,57E-02	CDKN1A
MOV10L1		enzyme				1,57E-02	CDKN1A
ENT		group				1,57E-02	CDKN1A
KAT7		enzyme				1,57E-02	CDKN1A
MAGED1		transcription regulator				1,57E-02	CDKN1A
AATF		transcription regulator				1,57E-02	CDKN1A
PSMC1		peptidase				1,57E-02	KLF4
DYNLL1		other				1,57E-02	CDKN1A
FSTL3		other				1,57E-02	CDKN1A
PRKAR2A		kinase				1,57E-02	CDKN1A
ECT2		other				1,57E-02	CDKN1A
NUCKS1		kinase				1,57E-02	CDKN1A
EEF2K		kinase				1,57E-02	CDKN1A
RAP1A		enzyme				1,57E-02	CDKN1A
RACGAP1		transporter				1,57E-02	CDKN1A
CDH13		other				1,57E-02	CDKN1A
RPS20		other				1,57E-02	CDKN1A
PAXIP1		other				1,57E-02	CDKN1A
CXXC4		other				1,57E-02	CDKN1A
quinoline-Val-Asp-CH2-OPh		chemical reagent				1,57E-02	CDKN1A
XCT790		chemical reagent				1,57E-02	CDKN1A
ferric nitrilotriacetate		chemical toxicant				1,57E-02	KLF4
betaxolol		chemical drug				1,57E-02	PDGFA
dibenzoylmethane		chemical toxicant				1,57E-02	CDKN1A
salvianolic acid A		chemical drug				1,57E-02	DUSP6
PK11007		chemical reagent				1,57E-02	CDKN1A
malondialdehyde		chemical toxicant				1,57E-02	CDKN1A
quinapril		chemical drug				1,57E-02	ADM
GSK2837808A		chemical reagent				1,57E-02	SLC2A1
sparfosic acid		chemical drug				1,57E-02	CDKN1A
L-asparagine		chemical - endogenous mammalian				1,57E-02	CDKN1A
D-glucose		chemical - endogenous mammalian		0,024	bias	1,57E-02	ASS1,CDKN1A,PLAUR,SGK1,SLC2A1,SLC3A2
CDKN2A		transcription regulator		0,311		1,58E-02	ASS1,CDKN1A,KCNK1,PDGFA
TERT		enzyme				1,58E-02	CDKN1A,DUSP6,KLF4
MSTN		growth factor				1,59E-02	CDKN1A,SLC2A1
GDF11		growth factor				1,59E-02	PDGFA,SGK1
Ngf		group				1,59E-02	CDKN1A,PLAUR
MTOR		kinase				1,61E-02	ADM,CDKN1A,SLC2A1,TMPRSS2
YAP1		transcription regulator				1,61E-02	AMPD1,CDKN1A,EHD1,SGK1
pioglitazone		chemical drug				1,62E-02	CDKN1A,KLF4,SLC2A1
CRH		cytokine				1,63E-02	SGK1,SLC2A1
CHD4		enzyme				1,63E-02	CDKN1A,RIPK4
tyrphostin AG 1478		chemical drug				1,63E-02	CDKN1A,SLC2A1
hydrogen peroxide		chemical - endogenous mammalian	Activated	2,165	bias	1,63E-02	CDKN1A,KLF4,PLAUR,SGK1,TRAF4
5-fluorouracil		chemical drug				1,65E-02	CDKN1A,MXD1,PDGFA,TRAF4
SPDEF		transcription regulator				1,67E-02	CDKN1A,PLAUR
ETS2		transcription regulator				1,67E-02	CDKN1A,DUSP6
cadmium		chemical toxicant				1,67E-02	CDKN1A,SGK1
Smad2/3		group				1,71E-02	CDKN1A,MXD1
levothyroxine		chemical - endogenous mammalian				1,71E-02	CDKN1A,DIO3
HIF1A		transcription regulator	Activated	2,212	bias	1,75E-02	ADM,CDKN1A,PDGFA,PLAUR,SLC2A1
ELK1		transcription regulator				1,76E-02	CDKN1A,SLC2A1
PKD1		ion channel				1,80E-02	CDKN1A,FAM151A,IFNLR1
CREB1		transcription regulator	Activated	2,000	bias	1,80E-02	ADM,CDKN1A,ERRFI1,KLF4,SGK1
isotretinoin		biologic drug				1,80E-02	CDKN1A,PLAAT4
OSMI-1		chemical reagent				1,83E-02	CDKN1A
(6)-gingerol		chemical - endogenous non-mammalian				1,83E-02	CDKN1A
Calcineurin B		group				1,83E-02	CDKN1A
rh-endostatin		chemical drug				1,83E-02	TMPRSS2
PRCP		peptidase				1,83E-02	KLF4
PRMT7		enzyme				1,83E-02	CDKN1A
PRDM4		transcription regulator				1,83E-02	CDKN1A
BCAS2		other				1,83E-02	CDKN1A
WDFY2		other				1,83E-02	SLC2A1
SNED1		other				1,83E-02	SLC2A1
KMT5B		enzyme				1,83E-02	SGK1
TRPM7		kinase				1,83E-02	TRPM6
WNT16		other				1,83E-02	CDKN1A
PCM1		other				1,83E-02	CDKN1A
nomilin		chemical - endogenous non-mammalian				1,83E-02	CDKN1A
NUDT16L1		other				1,83E-02	CDKN1A
CCNA2	-0,150	other				1,83E-02	CDKN1A
PDE3A		enzyme				1,83E-02	CDKN1A
EIF5A		translation regulator				1,83E-02	CDKN1A
SDHA		enzyme				1,83E-02	SLC2A1
BANCR		other				1,83E-02	CDKN1A
HOXC-AS3		other				1,83E-02	SLC2A1
ERCC1		enzyme				1,83E-02	CDKN1A
SDC4		other				1,83E-02	KLF4
RAD51AP1		other				1,83E-02	KLF4
IL17B		cytokine				1,83E-02	CDKN1A
TADA3		transcription regulator				1,83E-02	CDKN1A
BRF1		transcription regulator				1,83E-02	CDKN1A
GNL1		other				1,83E-02	CDKN1A
STEAP4		enzyme				1,83E-02	TRAF4
CTCFL		transcription regulator				1,83E-02	MELTF
RAD9A		enzyme				1,83E-02	CDKN1A
DMTF1		transcription regulator				1,83E-02	CDKN1A
MLLT3		transcription regulator				1,83E-02	SGK1
GAS1		other				1,83E-02	CDKN1A
ERBIN		other				1,83E-02	CDKN1A
ITGB1BP1		other				1,83E-02	CDKN1A
SENP2		peptidase				1,83E-02	SLC2A1
RAPGEF4		other				1,83E-02	CDKN1A
SLCO1B3		transporter				1,83E-02	CDKN1A
KLKB1		peptidase				1,83E-02	KLF4
PLAC8		other				1,83E-02	CDKN1A
CTH		enzyme				1,83E-02	CDKN1A
glyceraldehyde-BSA		chemical reagent				1,83E-02	CDKN1A
methylglyoxal-BSA		chemical reagent				1,83E-02	CDKN1A
BC-1215		chemical reagent				1,83E-02	TRAF4
dacarbazine		chemical drug				1,83E-02	CDKN1A
4-coumaric acid		chemical - endogenous mammalian				1,83E-02	CDKN1A
chloramphenicol		chemical drug				1,83E-02	CDKN1A
2-mercaptoethanol		chemical - endogenous mammalian				1,83E-02	SLC2A1
eugenol		chemical - endogenous non-mammalian				1,83E-02	CDKN1A
leucovorin		chemical - endogenous mammalian				1,83E-02	CDKN1A
LY83583		chemical reagent				1,83E-02	CDKN1A
tyrphostin AG825		chemical drug				1,83E-02	CDKN1A
PRKCE		kinase				1,84E-02	CDKN1A,PDGFA
Interferon alpha		group		1,958	bias	1,86E-02	CDKN1A,DUSP6,IFNLR1,PLAAT4,PLAUR
IRAK4		kinase				1,89E-02	ERRFI1,SLC25A25
rottlerin		chemical drug				1,89E-02	CDKN1A,CLDN4
FN1		enzyme				1,91E-02	CDKN1A,PLAUR,SLC2A1
RNF187		enzyme				1,93E-02	CDKN1A,KLF4
EIF4E		translation regulator				1,93E-02	CDKN1A,DEDD2,PLAUR
troglitazone		chemical drug				1,94E-02	CDKN1A,CEACAM6,KLF4,SLC2A1
NRAS		enzyme				1,96E-02	CDKN1A,DUSP6,SLC2A1
MACROH2A1		other				1,98E-02	CDKN1A,SLC2A1
TGFA		growth factor				2,02E-02	CDKN1A,ERRFI1
ROR2		kinase				2,02E-02	CDKN1A,TRAF4
PF4		cytokine				2,02E-02	CDKN1A,KLF4
isobutylmethylxanthine		chemical toxicant				2,03E-02	CDKN1A,KLF4,SGK1
NKX2-3		transcription regulator				2,05E-02	ADM,CDKN1A,KLF4
MAPK14		kinase				2,05E-02	DUSP6,PLAUR,SGK1
PD173074		chemical reagent				2,07E-02	DUSP6,MXD1
L-proline		chemical - endogenous mammalian				2,09E-02	CDKN1A
N-Cadherin		group				2,09E-02	CDKN1A
GCS-100		chemical drug				2,09E-02	CDKN1A
CENPN		other				2,09E-02	SLC2A1
2,5-bis(5-hydroxymethyl-2-thienyl)furan		chemical reagent				2,09E-02	CDKN1A
Cyclin A		group				2,09E-02	CDKN1A
SFTPA2		other				2,09E-02	ADM
Lefty		group				2,09E-02	CDKN1A
PKD2		ion channel				2,09E-02	CDKN1A
evofosfamide		chemical drug				2,09E-02	CDKN1A
BAG6		enzyme				2,09E-02	CDKN1A
FANCA		other				2,09E-02	CDKN1A
APBA3		transporter				2,09E-02	SLC2A1
NFE2L3		transcription regulator				2,09E-02	CDKN1A
GLO1		enzyme				2,09E-02	CDKN1A
BANP		other				2,09E-02	CDKN1A
SMARCA1		transcription regulator				2,09E-02	CDKN1A
STRN		other				2,09E-02	SGK1
NUAK1		kinase				2,09E-02	CDKN1A
MTBP		other				2,09E-02	CDKN1A
CYP4A11		enzyme				2,09E-02	SGK1
FALEC		other				2,09E-02	CDKN1A
HEYL		transcription regulator				2,09E-02	TMPRSS2
CLTC		other				2,09E-02	CDKN1A
FKBP1A		enzyme				2,09E-02	CDKN1A
SUPT5H		transcription regulator				2,09E-02	CDKN1A
BLM		enzyme				2,09E-02	CDKN1A
AQP4		transporter				2,09E-02	SLC2A1
SNW1		transcription regulator				2,09E-02	CDKN1A
TNRC6A		other				2,09E-02	CDKN1A
DIABLO		other				2,09E-02	CDKN1A
RHOC		enzyme				2,09E-02	CDKN1A
LY-3009120		chemical drug				2,09E-02	DUSP6
perifosine		chemical drug				2,09E-02	CDKN1A
temsirolimus		chemical drug				2,09E-02	SLC2A1
ciclopirox olamine		chemical drug				2,09E-02	CDKN1A
Pi3k class I		complex				2,09E-02	SLC2A1
magnesium sulfate		chemical drug				2,09E-02	ADM
cinnamon powder		chemical reagent				2,09E-02	SLC2A1
levofloxacin		chemical drug				2,09E-02	CDKN1A
dihematoporphyrin ether		chemical drug				2,09E-02	CDKN1A
artemisinin		chemical drug				2,09E-02	CDKN1A
theaflavin		chemical - endogenous non-mammalian				2,09E-02	CDKN1A
tosyllysine chloromethyl ketone		chemical - protease inhibitor				2,09E-02	BDKRB1
MAPK7		kinase				2,11E-02	KLF4,TRAF4
mycophenolic acid		chemical drug				2,11E-02	ADM,CDKN1A
IL6		cytokine				2,14E-02	ADM,CDKN1A,DUSP6,ERRFI1,PDGFA,SGK1
CITED2		transcription regulator				2,18E-02	ABTB2,ADM,MXD1
phenobarbital		chemical drug				2,21E-02	CDKN1A,KCNK1
EML4-ALK		fusion gene/product				2,21E-02	CDKN1A,DUSP6
ERG		transcription regulator				2,23E-02	BDKRB1,PLAUR,TMPRSS2
BMP2	1,257	growth factor				2,23E-02	CDKN1A,KLF4,MELTF
CREBBP		transcription regulator				2,23E-02	AMPD1,CDKN1A,SLC6A19,TMPRSS2
Akt		group		0,468	bias	2,25E-02	ADM,CDKN1A,SGK1,SLC2A1
APLN		other				2,25E-02	ADM,NOSTRIN
cinnamaldehyde		chemical toxicant				2,25E-02	DUSP6,SLC2A1
TFRC		transporter				2,30E-02	CDKN1A,SLC2A1
SNAI2		transcription regulator				2,30E-02	CDKN1A,MYOM3
genistein		chemical drug		0,080	bias	2,30E-02	ADM,BDKRB1,CDKN1A,SLC36A1
FSH		complex				2,32E-02	ADM,PPP2R5B,SGK1,SLC2A1
CEBPB		transcription regulator		0,651	bias	2,34E-02	ADM,CDKN1A,PLAUR,SGK1,SLC2A1
sphingosylphosphocholine		chemical - endogenous mammalian				2,34E-02	DUSP6
3-deazaadenosine		chemical reagent				2,34E-02	CDKN1A
APC/APC2		group				2,34E-02	CDKN1A
bendamustine		chemical drug				2,34E-02	CDKN1A
CNOT6		enzyme				2,34E-02	CDKN1A
RASSF6		other				2,34E-02	CDKN1A
SPTAN1		other				2,34E-02	CDKN1A
pictilisib		chemical drug				2,34E-02	SLC2A1
TIP60		complex				2,34E-02	CDKN1A
idelalisib		chemical drug				2,34E-02	SLC2A1
GLRX		enzyme				2,34E-02	PDGFA
PRTN3		peptidase				2,34E-02	CDKN1A
SFRP2		transmembrane receptor				2,34E-02	KLF4
SHOX		transcription regulator				2,34E-02	CDKN1A
genipin		chemical - endogenous non-mammalian				2,34E-02	CDKN1A
UGT2B17		enzyme				2,34E-02	TMPRSS2
ING4		transcription regulator				2,34E-02	CDKN1A
RPL11		other				2,34E-02	CDKN1A
NELFA		other				2,34E-02	CDKN1A
PIP5K1C		kinase				2,34E-02	ERRFI1
PPM1A		phosphatase				2,34E-02	CDKN1A
MPL		transmembrane receptor				2,34E-02	SLC2A1
CSNK1A1		kinase				2,34E-02	CDKN1A
UGT2B15		enzyme				2,34E-02	TMPRSS2
USP17L2 (includes others)		peptidase				2,34E-02	KLF4
asbestos		chemical toxicant				2,34E-02	PDGFA
benazepril		chemical drug				2,34E-02	CDKN1A
raltitrexed		chemical drug				2,34E-02	CDKN1A
1,1-bis(3'-indolyl)-1-(4-trifluoromethyl-phenyl)methane		chemical reagent				2,34E-02	CDKN1A
prodigiosin		chemical toxicant				2,34E-02	CDKN1A
setanaxib		chemical drug				2,34E-02	SLC2A1
SHR2554		chemical drug				2,34E-02	CDKN1A
tangeretin		chemical - endogenous non-mammalian				2,34E-02	CDKN1A
L744832		chemical reagent				2,34E-02	CDKN1A
D-alpha-hydroxyglutarate		chemical - endogenous mammalian				2,34E-02	SCD5
ERBB4		kinase				2,35E-02	CDKN1A,SLC2A1
DSCAML1		other				2,35E-02	KLF4,PDGFA
promegestone		chemical drug				2,40E-02	CDKN1A,SGK1
quercetin		chemical drug				2,43E-02	CDKN1A,KLF4,PLAUR
NR4A3		ligand-dependent nuclear receptor				2,45E-02	CDKN1A,PDP1
ILF3		transcription regulator				2,45E-02	PLAUR,SLC3A2
PRKN		enzyme				2,50E-02	CDKN1A,PLAUR
RASSF1		other				2,55E-02	CDKN1A,KLF4
COPS5		transcription regulator				2,57E-02	CDKN1A,SLC3A2,TRAF4
let-7		microRNA				2,57E-02	DUSP6,PLAUR,TMPRSS2
O6-benzylguanine		chemical drug				2,60E-02	CDKN1A
belinostat		chemical drug				2,60E-02	CDKN1A
DHX58		enzyme				2,60E-02	PLAAT4
PARP		group				2,60E-02	CDKN1A
CLEC14A		other				2,60E-02	PLAUR
HJURP		other				2,60E-02	CDKN1A
TRIM29		transcription regulator				2,60E-02	CDKN1A
EBF4		transcription regulator				2,60E-02	CDKN1A
CAVIN1		transcription regulator				2,60E-02	CDKN1A
PPM1D		phosphatase				2,60E-02	CDKN1A
LGALS8		other				2,60E-02	CDKN1A
FRMD6		other				2,60E-02	CDKN1A
ALOX15B		enzyme				2,60E-02	KLF4
DUSP6	1,247	phosphatase				2,60E-02	CDKN1A
LUM		other				2,60E-02	CDKN1A
HOXB5		transcription regulator				2,60E-02	PLAUR
UMOD		other				2,60E-02	TRPM6
USP11		peptidase				2,60E-02	CDKN1A
SDC2		other				2,60E-02	CDKN1A
TP53INP1		other				2,60E-02	CDKN1A
Igkv1-117		other				2,60E-02	CDKN1A
SH2B1		other				2,60E-02	PLAUR
TERF2		transcription regulator				2,60E-02	CDKN1A
alpha-santalol		chemical reagent				2,60E-02	CDKN1A
COPS8		other				2,60E-02	CDKN1A
NEK2		kinase				2,60E-02	CDKN1A
ZMYND8		transcription regulator				2,60E-02	CDKN1A
RECK		other				2,60E-02	CDKN1A
PRKCH		kinase				2,60E-02	CDKN1A
butylhydroxybutylnitrosamine		chemical toxicant				2,60E-02	CDKN1A
farglitazar		chemical drug				2,60E-02	SGK1
2-hydroxy-1-naphthylaldehyde isonicotinoyl hydrazone		chemical reagent				2,60E-02	CDKN1A
levamisole		chemical drug				2,60E-02	CDKN1A
quinidine		chemical drug				2,60E-02	CDKN1A
glimepiride		chemical drug				2,60E-02	SLC2A1
perilla alcohol		chemical drug				2,60E-02	CDKN1A
USP22		peptidase				2,60E-02	CDKN1A,PLAAT4
MAX	1,096	transcription regulator				2,60E-02	CDKN1A,SLC2A1
DSCAM		other				2,60E-02	KLF4,PDGFA
mir-17		microRNA				2,60E-02	CDKN1A,USP2
KMT2A		transcription regulator				2,60E-02	ABTB2,CDKN1A
niacinamide		chemical - endogenous mammalian				2,70E-02	CDKN1A,KLF4
PC-SPES		chemical drug				2,70E-02	CDKN1A,TMPRSS2
bee venom		chemical - endogenous non-mammalian				2,75E-02	EHD1,KLF4
hydroxyurea		chemical drug				2,75E-02	CDKN1A,KLF4
allopurinol		chemical drug				2,81E-02	CLDN4,SLC2A1
SOCS3		phosphatase				2,81E-02	CDKN1A,PLAUR
NFkB (complex)		complex	Activated	2,219	bias	2,84E-02	ADM,B3GNT5,CDKN1A,PLAUR,SLC2A1
azathioprine		chemical drug				2,86E-02	PDGFA
L-serine		chemical - endogenous mammalian				2,86E-02	CDKN1A
nitroglycerin		chemical drug				2,86E-02	PLAUR
geneticin		chemical toxicant				2,86E-02	CDKN1A
TASP1		peptidase				2,86E-02	CDKN1A
HOXA-AS2		other				2,86E-02	CDKN1A
T 0070907		chemical reagent				2,86E-02	CDKN1A
TFCP2L1		transcription regulator				2,86E-02	KLF4
DPY30		other				2,86E-02	CDKN1A
TRIM25		transcription regulator				2,86E-02	CDKN1A
HDAC11		transcription regulator				2,86E-02	SLC2A1
Fcor		enzyme				2,86E-02	CDKN1A
PRPF19		enzyme				2,86E-02	CDKN1A
HUWE1		transcription regulator				2,86E-02	CDKN1A
SNHG20		other				2,86E-02	CDKN1A
Gcn5l		group				2,86E-02	CDKN1A
Mcpt4		peptidase				2,86E-02	CLDN4
MYO1B		other				2,86E-02	SLC2A1
SLC7A5		transporter				2,86E-02	SLC3A2
RLIM		enzyme				2,86E-02	CDKN1A
DAB2IP		other				2,86E-02	CDKN1A
mir-224		microRNA				2,86E-02	CDKN1A
MRAS		enzyme				2,86E-02	DUSP6
AIMP2		other				2,86E-02	SLC2A1
GADD45B		other				2,86E-02	CDKN1A
TBX1		transcription regulator				2,86E-02	CDKN1A
CAMK2G		kinase				2,86E-02	CDKN1A
KLF7		transcription regulator				2,86E-02	CDKN1A
CHRNA3		transmembrane receptor				2,86E-02	CDKN1A
JMJD1C		enzyme				2,86E-02	CDKN1A
SIAH1		enzyme				2,86E-02	CDKN1A
TAS1R3		G-protein coupled receptor				2,86E-02	SLC3A2
CYBA		enzyme				2,86E-02	CDKN1A
chidamide		chemical drug				2,86E-02	CDKN1A
pargyline		chemical drug				2,86E-02	CDKN1A
clioquinol		chemical drug				2,86E-02	CDKN1A
tyrphostin AG 1296		chemical drug				2,86E-02	CEACAM6
adaphostin		chemical drug				2,86E-02	CDKN1A
(2-(2-(4-methylthiazol-5-yl)ethoxy)-2-oxoethyl)triphenylphosphonium bromide		chemical reagent				2,86E-02	CDKN1A
MI-503		chemical reagent				2,86E-02	ADM
miR-29b-3p (and other miRNAs w/seed AGCACCA)		mature microRNA				2,86E-02	KLF4,PDGFA
CYP1A1		enzyme				2,86E-02	IFNLR1,ST3GAL4
ARID1A		transcription regulator				2,91E-02	CDKN1A,CEACAM6,KLF4
TCOF1		transcription regulator				2,91E-02	ADM,SLC2A1
N-nitro-L-arginine methyl ester		chemical drug				2,96E-02	ADM,SLC2A1
indomethacin		chemical drug				2,97E-02	CDKN1A,CLDN4,PLAUR
EPAS1		transcription regulator				3,00E-02	ADM,CDKN1A,SLC2A1
METTL3		enzyme				3,02E-02	CDKN1A,KLF4
ascorbic acid		chemical - endogenous mammalian				3,07E-02	CDKN1A,SLC2A1
BBP-398		chemical drug				3,11E-02	DUSP6
ulipristal acetate		chemical drug				3,11E-02	ADM
dovitinib		chemical drug				3,11E-02	DUSP6
MELK		kinase				3,11E-02	CDKN1A
USP28		peptidase				3,11E-02	CDKN1A
CERS2		transcription regulator				3,11E-02	CDKN1A
isoleucine		chemical - endogenous mammalian				3,11E-02	CDKN1A
quizartinib		chemical drug				3,11E-02	ADM
NELFB		other				3,11E-02	CDKN1A
GADD45G		other				3,11E-02	CDKN1A
TOP1		enzyme				3,11E-02	CDKN1A
CCAT1		other				3,11E-02	CDKN1A
CAV3		enzyme				3,11E-02	CDKN1A
PIAS2		transcription regulator				3,11E-02	CDKN1A
PRAME		other				3,11E-02	CDKN1A
RB1CC1		other				3,11E-02	CDKN1A
DDB2		other				3,11E-02	CDKN1A
CLCA2		ion channel				3,11E-02	CDKN1A
CCNT1		transcription regulator				3,11E-02	SLC2A1
FOXD3		transcription regulator				3,11E-02	CDKN1A
PAWR		transcription regulator				3,11E-02	CDKN1A
MSI1		other				3,11E-02	CDKN1A
PINK1		kinase				3,11E-02	SLC2A1
KRIT1		other				3,11E-02	KLF4
BAG3		other				3,11E-02	CDKN1A
ITGB8		other				3,11E-02	CDKN1A
WRN		enzyme				3,11E-02	CDKN1A
quinacrine		chemical drug				3,11E-02	CDKN1A
putrescine		chemical - endogenous mammalian				3,11E-02	CDKN1A
zinostatin		biologic drug				3,11E-02	CDKN1A
cucurbitacin B		chemical - endogenous non-mammalian				3,11E-02	CDKN1A
thymidine		chemical - endogenous mammalian				3,11E-02	CDKN1A
mimosine		chemical drug				3,11E-02	CDKN1A
PPARGC1A		transcription regulator		1,000		3,12E-02	CDKN1A,KCNK1,PDGFA,SLC25A25
MAPK3		kinase				3,18E-02	CDKN1A,PLAUR
KLF5		transcription regulator				3,18E-02	CDKN1A,PDGFA
CEBPA		transcription regulator				3,21E-02	ASS1,CDKN1A,KLF4,TRAF4
TEAD4		transcription regulator				3,29E-02	ADM,CDKN1A
MYF6		transcription regulator				3,29E-02	CDKN1A,PDGFA
NFKBIA		transcription regulator		0,655		3,32E-02	CDKN1A,DUSP6,PDGFA,SGK1
Mapk		group				3,35E-02	CDKN1A,CLDN4
NR1I3		ligand-dependent nuclear receptor				3,35E-02	CDKN1A,TMPRSS2
BCL2		transporter				3,35E-02	CDKN1A,PLAUR
trypsin		group				3,37E-02	CDKN1A
KDM4D		enzyme				3,37E-02	CDKN1A
FOXD2-AS1		other				3,37E-02	CDKN1A
MFN1		enzyme				3,37E-02	SLC2A1
YTHDF2		other				3,37E-02	KLF4
(±)-2-hydroxyoleic acid		chemical drug				3,37E-02	CDKN1A
FFAR1		G-protein coupled receptor				3,37E-02	SLC2A1
PRR11		other				3,37E-02	CDKN1A
alisertib		chemical drug				3,37E-02	SLC2A1
Ppp2c		group				3,37E-02	CDKN1A
TCF21		transcription regulator				3,37E-02	CDKN1A
ANG		enzyme				3,37E-02	CDKN1A
CTNNBIP1		other				3,37E-02	CDKN1A
LRAT		enzyme				3,37E-02	CDKN1A
TWIST		group				3,37E-02	CDKN1A
THBS2		other				3,37E-02	SLC2A1
LINC-ROR		other				3,37E-02	CDKN1A
CRY2		enzyme				3,37E-02	SGK1
BCAR1		enzyme				3,37E-02	CDKN1A
USP2	2,064	peptidase				3,37E-02	CDKN1A
TSG101		transcription regulator				3,37E-02	CDKN1A
UGCG		enzyme				3,37E-02	CDKN1A
SERPINB5		other				3,37E-02	CDKN1A
LETMD1		other				3,37E-02	CDKN1A
RPL22		translation regulator				3,37E-02	CDKN1A
CRY1		enzyme				3,37E-02	SGK1
SORT1		G-protein coupled receptor				3,37E-02	SLC2A1
OPRM1		G-protein coupled receptor				3,37E-02	ADM
PA2G4		transcription regulator				3,37E-02	TMPRSS2
HSPA1A/HSPA1B		enzyme				3,37E-02	CDKN1A
HPSE		enzyme				3,37E-02	PLAUR
meloxicam		chemical drug				3,37E-02	CDKN1A
Complement		complex				3,37E-02	PDGFA
1-chloro-2-(2,2,2-trichloro-1-(4-chlorophenyl)ethyl)benzene		chemical toxicant				3,37E-02	CDKN1A
astressin 2B		biologic drug				3,37E-02	SLC2A1
icatibant		biologic drug				3,37E-02	BDKRB1
cyclic AMP		chemical - endogenous mammalian				3,46E-02	ASS1,CDKN1A,SLC2A1
BRAF		kinase				3,46E-02	B3GNT5,CDKN1A,PLAUR
PTPN11		phosphatase				3,52E-02	CDKN1A,PLAUR
PI3K (family)		group				3,58E-02	ADM,SLC2A1
4-phenylbutyric acid		chemical - endogenous mammalian				3,58E-02	CDKN1A,MXD1
plicamycin		chemical drug				3,58E-02	CDKN1A,PLAUR
triciribine		chemical drug				3,62E-02	SLC2A1
moxonidine		chemical drug				3,62E-02	CDKN1A
exisulind		chemical - endogenous mammalian				3,62E-02	CDKN1A
dihydroartemisinin		chemical drug				3,62E-02	CDKN1A
Ahr-aryl hydrocarbon-Arnt		complex				3,62E-02	CDKN1A
Ptprd		phosphatase				3,62E-02	CDKN1A
IFNA10		cytokine				3,62E-02	PLAAT4
IFNA21		cytokine				3,62E-02	PLAAT4
INPP4B		phosphatase				3,62E-02	TMPRSS2
IFNA5		cytokine				3,62E-02	PLAAT4
IFNA17		cytokine				3,62E-02	PLAAT4
FH		enzyme				3,62E-02	CDKN1A
valine		chemical - endogenous mammalian				3,62E-02	CDKN1A
withaferin A		chemical reagent				3,62E-02	CDKN1A
IFNA7		cytokine				3,62E-02	PLAAT4
RPL13A		other				3,62E-02	CDKN1A
LIMS1		other				3,62E-02	SLC2A1
CBX2		transcription regulator				3,62E-02	CDKN1A
LCOR		transcription regulator				3,62E-02	CDKN1A
SAT1		enzyme				3,62E-02	CDKN1A
IFNA6		cytokine				3,62E-02	PLAAT4
PIK3CB		kinase				3,62E-02	SLC2A1
VLDLR	1,638	transporter				3,62E-02	SLC2A1
NPFF		other				3,62E-02	SLC2A1
CDH5		other				3,62E-02	CDKN1A
CELF1		translation regulator				3,62E-02	CDKN1A
WNT3		other				3,62E-02	CDKN1A
ethyl 2-{[(6,7-dimethyl-3-oxo-1,2,3,4-tetrahydro-2-quinoxalinyl)acetyl]amino}-4,5-dimethyl-3-thiophenecarboxylate		chemical reagent				3,62E-02	CDKN1A
ID4		transcription regulator				3,62E-02	CDKN1A
cytochalasin B		chemical toxicant				3,62E-02	CDKN1A
amiloride		chemical drug				3,62E-02	PLAUR
anti-benzo(a)pyrene-diol-epoxide		chemical toxicant				3,62E-02	CDKN1A
pyrimidin-2-one beta-ribofuranoside		chemical reagent				3,62E-02	CDKN1A
beta-1,3-glucan		chemical drug				3,62E-02	PDGFA
IKZF1		transcription regulator				3,62E-02	CDKN1A,KLF4,SLC2A1
Rxr		group				3,63E-02	CDKN1A,PDGFA
LGALS3		other				3,63E-02	CDKN1A,DUSP6
ERBB3		kinase				3,69E-02	CDKN1A,SGK1
5-N-ethylcarboxamido adenosine		chemical reagent				3,75E-02	ADM,USP2
Tgf beta		group		1,963		3,78E-02	CDKN1A,MXD1,PDGFA,SGK1
diphtheria toxin		chemical - endogenous non-mammalian				3,87E-02	DUSP6,FKBP1B
MAP4K4		kinase				3,87E-02	PDXP,ST3GAL4
cetuximab		biologic drug				3,87E-02	PLAUR
HOXA11-AS		other				3,87E-02	CDKN1A
PADI4		enzyme				3,87E-02	CDKN1A
PDCD10		other				3,87E-02	KLF4
particulate matter		chemical reagent				3,87E-02	TMPRSS2
FOXG1		transcription regulator				3,87E-02	CDKN1A
NAE1		enzyme				3,87E-02	CDKN1A
IGFBP7		transporter				3,87E-02	CDKN1A
PYY		other				3,87E-02	OCEL1
YWHAQ		other				3,87E-02	CDKN1A
PSME3		peptidase				3,87E-02	SLC2A1
ZBTB33		transcription regulator				3,87E-02	CDKN1A
NUP62		transporter				3,87E-02	CDKN1A
miR-10a-5p (and other miRNAs w/seed ACCCUGU)		mature microRNA				3,87E-02	KLF4
CBX8		other				3,87E-02	CDKN1A
IFNA8		cytokine				3,87E-02	PLAAT4
BDKRB2		G-protein coupled receptor				3,87E-02	BDKRB1
ACVR1B		kinase				3,87E-02	KLF4
ST6GAL1	-0,705	enzyme				3,87E-02	SLC2A1
TRRAP		transcription regulator				3,87E-02	CDKN1A
POLDIP2		other				3,87E-02	KLF4
SP2		transcription regulator				3,87E-02	CDKN1A
CTSK		peptidase				3,87E-02	CDKN1A
AIFM1		enzyme				3,87E-02	CDKN1A
GTF2I		transcription regulator				3,87E-02	CDKN1A
TOPBP1		other				3,87E-02	CDKN1A
GREM1		other				3,87E-02	CDKN1A
UBR5		enzyme				3,87E-02	CDKN1A
IFNA16		cytokine				3,87E-02	PLAAT4
ENPP2		enzyme				3,87E-02	SLC2A1
CAMKK2		kinase				3,87E-02	CDKN1A
DEK		transcription regulator				3,87E-02	CDKN1A
finerenone		chemical drug				3,87E-02	USP2
Mn(III)-tetrakis-(4-benzoic acid) porphyrin		chemical reagent				3,87E-02	CLDN4
zinc protoporphyrin IX		chemical - endogenous mammalian				3,87E-02	CDKN1A
asiatic acid		chemical reagent				3,87E-02	CDKN1A
deguelin		chemical drug				3,87E-02	CDKN1A
zalcitabine		chemical drug				3,87E-02	SLC2A1
FOXO1		transcription regulator				3,91E-02	CDKN1A,KLF4,SGK1,SLC25A25
TGFB3		growth factor				3,93E-02	CDKN1A,PLAUR
vorinostat		chemical drug				3,96E-02	CDKN1A,KLF4,TRAF4
tunicamycin		chemical - endogenous non-mammalian				3,96E-02	CDKN1A,KLF4,SLC2A1
CYP1B1		enzyme				3,99E-02	IFNLR1,ST3GAL4
1,4-bis[2-(3,5-dichloropyridyloxy)]benzene		chemical toxicant				3,99E-02	CDKN1A,TMPRSS2
RUNX1-RUNX1T1		fusion gene/product				3,99E-02	CDKN1A,DUSP6
AMPK		complex				4,05E-02	CDKN1A,SLC2A1
TGFBR1		kinase				4,05E-02	CDKN1A,KLF4
HNF1A		transcription regulator				4,06E-02	DUSP6,LINC01559,MELTF,TMPRSS2
bleomycin		biologic drug				4,10E-02	CDKN1A,KLF4,TMPRSS2
prostaglandin A2		chemical - endogenous non-mammalian				4,13E-02	CDKN1A
AMP		chemical - endogenous mammalian				4,13E-02	SLC25A25
cyclic GMP		chemical - endogenous mammalian				4,13E-02	CDKN1A
epothilone B		chemical drug				4,13E-02	CDKN1A
KLF17		transcription regulator				4,13E-02	CDKN1A
TMPRSS6		peptidase				4,13E-02	CDKN1A
COL1A1		other				4,13E-02	CDKN1A
TRIM31		enzyme				4,13E-02	CDKN1A
GAS2L3		other				4,13E-02	CDKN1A
PURA		transcription regulator				4,13E-02	CDKN1A
NREP		other				4,13E-02	PDGFA
TIMP2		other				4,13E-02	CDKN1A
RAPGEF1		other				4,13E-02	CDKN1A
PNN		other				4,13E-02	CDKN1A
mir-3622		microRNA				4,13E-02	CDKN1A
HNRNPD		transcription regulator				4,13E-02	CDKN1A
NDN		transcription regulator				4,13E-02	CDKN1A
RHOB		enzyme				4,13E-02	CDKN1A
vatalanib		chemical drug				4,13E-02	CDKN1A
2-acetylaminofluorene		chemical toxicant				4,13E-02	CDKN1A
di-2-pyridylketone 4-cyclohexyl-4-methyl-3-thiosemicarbazone		chemical drug				4,13E-02	ERRFI1
glyburide		chemical drug				4,13E-02	SLC2A1
sanglifehrin A		chemical reagent				4,13E-02	CDKN1A
SU5402		chemical drug				4,13E-02	DUSP6
hydrogen sulfide		chemical - endogenous mammalian				4,13E-02	TMPRSS2
N1,N11-diethylnorspermine		chemical drug				4,13E-02	CDKN1A
spermidine		chemical - endogenous mammalian				4,13E-02	CDKN1A
galactose		chemical - endogenous mammalian				4,13E-02	PDP1
rosiglitazone		chemical drug		0,625	bias	4,16E-02	CDKN1A,KLF4,SGK1,SLC2A1
PSMB11		peptidase				4,17E-02	CLDN23,CLDN4
POU2F1		transcription regulator				4,17E-02	PDE9A,TMPRSS2
CLDN7		other				4,17E-02	CEACAM6,SLCO2A1
KAT2A		enzyme				4,23E-02	MYOM3,PDGFA
FGFR1		kinase				4,29E-02	CDKN1A,PLAUR
SPARC		other				4,35E-02	CLDN4,USP2
doxifluridine		chemical drug				4,38E-02	CDKN1A
Foxo		group				4,38E-02	CDKN1A
Cyclin E		group				4,38E-02	CDKN1A
SIRT7		enzyme				4,38E-02	CDKN1A
Hmgb1		transcription regulator				4,38E-02	CDKN1A
HBP1		transcription regulator				4,38E-02	CDKN1A
DDR1		kinase				4,38E-02	CDKN1A
GAL		other				4,38E-02	CDKN1A
FANCD2		other				4,38E-02	CDKN1A
erastin		chemical drug				4,38E-02	CDKN1A
ARG1		enzyme				4,38E-02	CDKN1A
DDX17		enzyme				4,38E-02	CDKN1A
CNOT3		other				4,38E-02	CDKN1A
USP1		peptidase				4,38E-02	CLDN4
HDAC8		transcription regulator				4,38E-02	CDKN1A
1,10-phenanthroline		chemical toxicant				4,38E-02	CDKN1A
decursin		chemical - endogenous non-mammalian				4,38E-02	CDKN1A
bombesin		chemical - endogenous mammalian				4,38E-02	TMPRSS2
glutamyl-Se-methylselenocysteine		chemical - endogenous mammalian				4,38E-02	PLAUR
canrenoate potassium		chemical drug				4,38E-02	CDKN1A
manganese		chemical - endogenous mammalian				4,38E-02	CDKN1A
SUPT16H		transcription regulator				4,42E-02	CDKN1A,PDGFA
TP73		transcription regulator		1,955	bias	4,42E-02	CDKN1A,FKBP1B,KCNK1,PDGFA
PI3K (complex)		complex				4,42E-02	CDKN1A,PLB1,SGK1
JUN		transcription regulator				4,45E-02	CDKN1A,DUSP6,PLAUR,SGK1
SMARCA5		transcription regulator				4,54E-02	ASS1,CDKN1A
CBX5	-0,473	transcription regulator				4,54E-02	CDKN1A,PLAAT4
SPI1		transcription regulator				4,57E-02	CDKN1A,DUSP6,KLF4
IKBKB		kinase				4,61E-02	CDKN1A,DUSP6,SGK1
8-(4-chlorophenylthio)-guanosine-3', 5'-cyclic monophosphate		chemical reagent				4,63E-02	CDKN1A
alpha-amanitin		chemical toxicant				4,63E-02	CDKN1A
KLK4		peptidase				4,63E-02	CDKN1A
AGO1		translation regulator				4,63E-02	CDKN1A
CNOT6L		enzyme				4,63E-02	CDKN1A
VGLL3		other				4,63E-02	ADM
EGLN2		enzyme				4,63E-02	SLC2A1
ARHGDIG		other				4,63E-02	DUSP6
PPP3CB		phosphatase				4,63E-02	CDKN1A
mir-194		microRNA				4,63E-02	PLAUR
CHEK2		kinase				4,63E-02	CDKN1A
GSN		other				4,63E-02	PLAUR
PDGFRA		kinase				4,63E-02	CDKN1A
AKR1B1		enzyme				4,63E-02	CDKN1A
CD46		transmembrane receptor				4,63E-02	SLC2A1
CREB3		transcription regulator				4,63E-02	TMPRSS2
XPO1		transporter				4,63E-02	CDKN1A
cerulenin		chemical drug				4,63E-02	CDKN1A
isoliquiritigenin		chemical - endogenous non-mammalian				4,63E-02	CDKN1A
magnolol		chemical - endogenous non-mammalian				4,63E-02	CDKN1A
acyclic retinoid		chemical drug				4,63E-02	CDKN1A
acadesine		chemical drug				4,63E-02	CDKN1A
lithium chloride		chemical drug				4,67E-02	ASS1,CDKN1A
IRS1		enzyme				4,73E-02	KLF4,PDGFA
GSK3B		kinase				4,73E-02	CDKN1A,CHD1
LEF1		transcription regulator				4,76E-02	CDKN1A,MXD1,SGK1
budesonide		chemical drug				4,79E-02	CDKN1A,MXD1,ST3GAL4
IL1RN		cytokine				4,80E-02	BDKRB1,CDKN1A
GCG		other				4,80E-02	SLC25A25,SLC2A1
tanespimycin		chemical drug				4,80E-02	CDKN1A,SLC2A1
BCR (complex)		complex				4,83E-02	CDKN1A,KLF4,SLC2A1
YY1		transcription regulator				4,87E-02	CDKN1A,KLF4,PDGFA
Srebp		group				4,88E-02	CDKN1A
Ctbp		group				4,88E-02	PLAUR
oridonin		chemical drug				4,88E-02	CDKN1A
PBRM1		other				4,88E-02	CDKN1A
ZNF277		transcription regulator				4,88E-02	CDKN1A
RRM2		enzyme				4,88E-02	CDKN1A
S100B		other				4,88E-02	CDKN1A
DAG1		transmembrane receptor				4,88E-02	SLC2A1
NUMB		other				4,88E-02	CDKN1A
mir-143		microRNA				4,88E-02	SLC2A1
MYT1		transcription regulator				4,88E-02	PRKG2
CRHR1		G-protein coupled receptor				4,88E-02	SLC2A1
SLC29A1		transporter				4,88E-02	CDKN1A
IFNA14		cytokine				4,88E-02	PLAAT4
RAE1		other				4,88E-02	CDKN1A
CXCL2		cytokine				4,88E-02	TMPRSS2
CCNH		transcription regulator				4,88E-02	CDKN1A
PDCD4		other				4,88E-02	PLAUR
GNA11		enzyme				4,88E-02	PRKG2
MUC4		other				4,88E-02	CDKN1A
IFITM1		transmembrane receptor				4,88E-02	PLAAT4
acetyl-L-carnitine		chemical - endogenous mammalian				4,88E-02	CDKN1A
dichlororibofuranosylbenzimidazole		chemical toxicant				4,88E-02	CDKN1A
melphalan		chemical drug				4,88E-02	CDKN1A
ERK1/2		group				4,95E-02	CDKN1A,PLAUR,SGK1
